# Supplementary material for: ﻿Systematic notes on three troglobitic Anapistula (Araneae, Symphytognathidae) spiders from China, with the descriptions of two new species
Source: Zookeys. 2022 Nov 21;1130:167–89. doi: 10.3897/zookeys.1130.91467 (PMC9836665; doi:10.3897/zookeys.1130.91467)
Supplement: XML Treatment for Anapistula [file zookeys.1130.91467-treatment1.xml]

<!DOCTYPE tp:taxon-treatment
  PUBLIC "-//TaxonX//DTD Taxonomic Treatment Publishing DTD v0 20100105//EN" "tax-treatment-NSO.dtd">
<tp:taxon-treatment xmlns:tp="http://www.plazi.org/taxpub"><tp:treatment-meta><kwd-group><label>Taxon classification</label><kwd>
                <named-content content-type="kingdom">Animalia</named-content>
              </kwd><kwd>
                <named-content content-type="order">Araneae</named-content>
              </kwd><kwd>
                <named-content content-type="family">Symphytognathidae</named-content>
              </kwd></kwd-group><mixed-citation publication-type="journal"><person-group><name><surname>Wang</surname><given-names>Shuqiao</given-names></name><name><surname>Lu</surname><given-names>Ying</given-names></name><name><surname>Li</surname><given-names>Ya</given-names></name><name><surname>Li</surname><given-names>Shuqiang</given-names></name><name><surname>Lin</surname><given-names>Yucheng</given-names></name></person-group><article-title>﻿Systematic notes on three troglobitic <italic><tp:taxon-name><tp:taxon-name-part taxon-name-part-type="genus" reg="Anapistula">Anapistula</tp:taxon-name-part></tp:taxon-name></italic> (<tp:taxon-name><tp:taxon-name-part taxon-name-part-type="order">Araneae</tp:taxon-name-part></tp:taxon-name>, <tp:taxon-name><tp:taxon-name-part taxon-name-part-type="family">Symphytognathidae</tp:taxon-name-part></tp:taxon-name>) spiders from China, with the descriptions of two new species</article-title><source>Zookeys</source><day>21</day><month>11</month><year>2022</year><volume>1130</volume><fpage>167</fpage><lpage>189</lpage><pub-id pub-id-type="doi">10.3897/zookeys.1130.91467</pub-id></mixed-citation></tp:treatment-meta><tp:nomenclature><label>﻿Genus</label><tp:taxon-name>
              <object-id xmlns:xlink="http://www.w3.org/1999/xlink" content-type="arpha" xlink:type="simple">57687496-1369-515F-9114-466FCFD3CE99</object-id>
              <tp:taxon-name-part taxon-name-part-type="genus" reg="Anapistula">Anapistula</tp:taxon-name-part>
            </tp:taxon-name><tp:taxon-authority>Gertsch, 1941</tp:taxon-authority><tp:nomenclature-citation-list><tp:nomenclature-citation><tp:taxon-name>
                  <tp:taxon-name-part taxon-name-part-type="genus" reg="Anapistula">Anapistula</tp:taxon-name-part>
                </tp:taxon-name><comment>Gertsch, 1941: 2.</comment></tp:nomenclature-citation></tp:nomenclature-citation-list></tp:nomenclature><tp:treatment-sec sec-type="type species" id="SECID0EKHAG"><title>Type species.</title><p><italic><tp:taxon-name><tp:taxon-name-part taxon-name-part-type="genus" reg="Anapistula">Anapistula</tp:taxon-name-part><tp:taxon-name-part taxon-name-part-type="species" reg="secreta">secreta</tp:taxon-name-part></tp:taxon-name></italic> Gertsch, 1941 by original designation, from the Bahamas.</p></tp:treatment-sec><tp:treatment-sec sec-type="diagnosis" id="SECID0E2HAG"><title>Diagnosis.</title><p><italic><tp:taxon-name><tp:taxon-name-part taxon-name-part-type="genus" reg="Anapistula">Anapistula</tp:taxon-name-part></tp:taxon-name></italic> differs from other genera of <tp:taxon-name><tp:taxon-name-part taxon-name-part-type="family">Symphytognathidae</tp:taxon-name-part></tp:taxon-name> by: the presence of four lateral eyes in diads (most common) or the eyes are reduced to indistinct spots or absent (median eyes present in <italic><tp:taxon-name><tp:taxon-name-part taxon-name-part-type="genus" reg="Anapistula">A.</tp:taxon-name-part><tp:taxon-name-part taxon-name-part-type="species" reg="boneti">boneti</tp:taxon-name-part></tp:taxon-name></italic> Forster, 1958: figs 15, 16); the chelicerae are fused near the base, with two promarginal teeth; the cephalic area is slightly raised (strongly raised in <italic><tp:taxon-name><tp:taxon-name-part taxon-name-part-type="genus" reg="Anapistula">A.</tp:taxon-name-part><tp:taxon-name-part taxon-name-part-type="species" reg="boneti">boneti</tp:taxon-name-part></tp:taxon-name></italic>); a smooth carapace; and a sub-spherical abdomen without a colulus. Males are diagnosed by lacking clasping spines on tibia II, a cymbium without teeth or denticles but with long setae and apical lobes, a conductor, a short embolus (length less than ½ the diameter of the bulb), and a sperm duct coiled ca 1.5 times. Females are diagnosed by lacking palps, round spermathecae connected by a T- or Y-shaped epigynal median duct, and the absence of a scape and parmula (see <xref ref-type="bibr" rid="B13">Forster and Platnick 1977</xref>: fig. 19; <xref ref-type="bibr" rid="B18">Harvey 1998</xref>: figs 2, 4, 9, 14, 19; <xref ref-type="bibr" rid="B7">Dupérré and Tapia 2017</xref>: fig. 33; <xref ref-type="bibr" rid="B39">Rivera-Quiroz et al. 2021</xref>: figs 8d, 9c).</p></tp:treatment-sec><tp:treatment-sec sec-type="Composition in Asia" id="SECID0ETJAG"><title>Composition in Asia.</title><p><italic><tp:taxon-name><tp:taxon-name-part taxon-name-part-type="genus" reg="Anapistula">Anapistula</tp:taxon-name-part><tp:taxon-name-part taxon-name-part-type="species" reg="appendix">appendix</tp:taxon-name-part></tp:taxon-name></italic> (♀, China), <italic><tp:taxon-name><tp:taxon-name-part taxon-name-part-type="genus" reg="Anapistula">A.</tp:taxon-name-part><tp:taxon-name-part taxon-name-part-type="species" reg="choojaiae">choojaiae</tp:taxon-name-part></tp:taxon-name></italic> (♂♀, Thailand), <italic><tp:taxon-name><tp:taxon-name-part taxon-name-part-type="genus" reg="Anapistula">A.</tp:taxon-name-part><tp:taxon-name-part taxon-name-part-type="species" reg="ishikawai">ishikawai</tp:taxon-name-part></tp:taxon-name></italic> (♀, Japan), <italic><tp:taxon-name><tp:taxon-name-part taxon-name-part-type="genus" reg="Anapistula">A.</tp:taxon-name-part><tp:taxon-name-part taxon-name-part-type="species" reg="jerai">jerai</tp:taxon-name-part></tp:taxon-name></italic> (♂♀, Malaysia, Borneo, and Indonesia), <italic><tp:taxon-name><tp:taxon-name-part taxon-name-part-type="genus" reg="Anapistula">A.</tp:taxon-name-part><tp:taxon-name-part taxon-name-part-type="species" reg="orbisterna">orbisterna</tp:taxon-name-part></tp:taxon-name></italic> (♀, Vietnam), <italic><tp:taxon-name><tp:taxon-name-part taxon-name-part-type="genus" reg="Anapistula">A.</tp:taxon-name-part><tp:taxon-name-part taxon-name-part-type="species" reg="panensis">panensis</tp:taxon-name-part></tp:taxon-name></italic> (♂♀, China), <italic><tp:taxon-name><tp:taxon-name-part taxon-name-part-type="genus" reg="Anapistula">A.</tp:taxon-name-part><tp:taxon-name-part taxon-name-part-type="species" reg="sanjiao">sanjiao</tp:taxon-name-part></tp:taxon-name></italic> S. Li &amp; Lin, sp. nov. (♂♀, China), <italic><tp:taxon-name><tp:taxon-name-part taxon-name-part-type="genus" reg="Anapistula">A.</tp:taxon-name-part><tp:taxon-name-part taxon-name-part-type="species" reg="walayaku">walayaku</tp:taxon-name-part></tp:taxon-name></italic> S. Li &amp; Lin, sp. nov. (♂♀, China), and <italic><tp:taxon-name><tp:taxon-name-part taxon-name-part-type="genus" reg="Anapistula">A.</tp:taxon-name-part><tp:taxon-name-part taxon-name-part-type="species" reg="zhengi">zhengi</tp:taxon-name-part></tp:taxon-name></italic> (♂♀, China).</p></tp:treatment-sec><tp:treatment-sec sec-type="distribution" id="SECID0E3MAG"><title>Distribution in Asia.</title><p>China (Hainan, Guizhou, and Yunnan), Japan, Vietnam, Thailand, Malaysia, Borneo and Indonesia.</p></tp:treatment-sec><ref-list><ref id="B13"><mixed-citation xmlns:xlink="http://www.w3.org/1999/xlink" xlink:type="simple"><person-group><name name-style="western"><surname>Forster</surname><given-names>RR</given-names></name><name name-style="western"><surname>Platnick</surname><given-names>NI</given-names></name></person-group> (<year>1977</year>) <article-title>A review of the spider family <tp:taxon-name><tp:taxon-name-part taxon-name-part-type="family">Symphytognathidae</tp:taxon-name-part></tp:taxon-name> (<tp:taxon-name><tp:taxon-name-part taxon-name-part-type="class">Arachnida</tp:taxon-name-part></tp:taxon-name>, <tp:taxon-name><tp:taxon-name-part taxon-name-part-type="order">Araneae</tp:taxon-name-part></tp:taxon-name>).</article-title><source>American Museum Novitates</source><volume>2619</volume>: <fpage>1</fpage>–<lpage>29</lpage>.</mixed-citation></ref><ref id="B18"><mixed-citation xmlns:xlink="http://www.w3.org/1999/xlink" xlink:type="simple"><person-group><name name-style="western"><surname>Harvey</surname><given-names>MS</given-names></name></person-group> (<year>1998</year>) <article-title>A review of the Australasian species of <italic><tp:taxon-name><tp:taxon-name-part taxon-name-part-type="genus">Anapistula</tp:taxon-name-part></tp:taxon-name></italic> Gertsch (<tp:taxon-name><tp:taxon-name-part taxon-name-part-type="order">Araneae</tp:taxon-name-part></tp:taxon-name>: <tp:taxon-name><tp:taxon-name-part taxon-name-part-type="family">Symphytognathidae</tp:taxon-name-part></tp:taxon-name>).</article-title><source>Records of the Western Australian Museum</source><volume>19</volume>: <fpage>111</fpage>–<lpage>120</lpage>.</mixed-citation></ref><ref id="B7"><mixed-citation xmlns:xlink="http://www.w3.org/1999/xlink" xlink:type="simple"><person-group><name name-style="western"><surname>Dupérré</surname><given-names>N</given-names></name><name name-style="western"><surname>Tapia</surname><given-names>E</given-names></name></person-group> (<year>2017</year>) <article-title>On some minuscule spiders (<tp:taxon-name><tp:taxon-name-part taxon-name-part-type="order">Araneae</tp:taxon-name-part></tp:taxon-name>: <tp:taxon-name><tp:taxon-name-part taxon-name-part-type="family">Theridiosomatidae</tp:taxon-name-part></tp:taxon-name>, <tp:taxon-name><tp:taxon-name-part taxon-name-part-type="family">Symphytognathidae</tp:taxon-name-part></tp:taxon-name>) from the Chocó region of Ecuador with the description of ten new species.</article-title><source>Zootaxa</source><volume>4341</volume>(<issue>3</issue>): <fpage>375</fpage>–<lpage>399</lpage>. <ext-link xlink:href="10.11646/zootaxa.4341.3.3" ext-link-type="doi" xlink:type="simple">https://doi.org/10.11646/zootaxa.4341.3.3</ext-link></mixed-citation></ref><ref id="B39"><mixed-citation xmlns:xlink="http://www.w3.org/1999/xlink" xlink:type="simple"><person-group><name name-style="western"><surname>Rivera-Quiroz</surname><given-names>FA</given-names></name><name name-style="western"><surname>Petcharad</surname><given-names>B</given-names></name><name name-style="western"><surname>Miller</surname><given-names>JA</given-names></name></person-group> (<year>2021</year>) <article-title>First records and three new species of the family <tp:taxon-name><tp:taxon-name-part taxon-name-part-type="family">Symphytognathidae</tp:taxon-name-part></tp:taxon-name> (<tp:taxon-name><tp:taxon-name-part taxon-name-part-type="class">Arachnida</tp:taxon-name-part></tp:taxon-name>, <tp:taxon-name><tp:taxon-name-part taxon-name-part-type="order">Araneae</tp:taxon-name-part></tp:taxon-name>) from Thailand, and the circumscription of the genus <italic><tp:taxon-name><tp:taxon-name-part taxon-name-part-type="genus">Crassignatha</tp:taxon-name-part></tp:taxon-name></italic> Wunderlich, 1995.</article-title><source>ZooKeys</source><volume>1012</volume>: <fpage>21</fpage>–<lpage>53</lpage>. <ext-link xlink:href="10.3897/zookeys.1012.57047" ext-link-type="doi" xlink:type="simple">https://doi.org/10.3897/zookeys.1012.57047</ext-link></mixed-citation></ref></ref-list></tp:taxon-treatment>
