# Supplementary material for: ﻿Systematic notes on three troglobitic Anapistula (Araneae, Symphytognathidae) spiders from China, with the descriptions of two new species
Source: Zookeys. 2022 Nov 21;1130:167–89. doi: 10.3897/zookeys.1130.91467 (PMC9836665; doi:10.3897/zookeys.1130.91467)
Supplement: XML Treatment for Anapistula sanjiao [file zookeys.1130.91467-treatment2.xml]

<!DOCTYPE tp:taxon-treatment
  PUBLIC "-//TaxonX//DTD Taxonomic Treatment Publishing DTD v0 20100105//EN" "tax-treatment-NSO.dtd">
<tp:taxon-treatment xmlns:tp="http://www.plazi.org/taxpub"><tp:treatment-meta><kwd-group><label>Taxon classification</label><kwd>
                <named-content content-type="kingdom">Animalia</named-content>
              </kwd><kwd>
                <named-content content-type="order">Araneae</named-content>
              </kwd><kwd>
                <named-content content-type="family">Symphytognathidae</named-content>
              </kwd></kwd-group><mixed-citation publication-type="journal"><person-group><name><surname>Wang</surname><given-names>Shuqiao</given-names></name><name><surname>Lu</surname><given-names>Ying</given-names></name><name><surname>Li</surname><given-names>Ya</given-names></name><name><surname>Li</surname><given-names>Shuqiang</given-names></name><name><surname>Lin</surname><given-names>Yucheng</given-names></name></person-group><article-title>﻿Systematic notes on three troglobitic <italic><tp:taxon-name><tp:taxon-name-part taxon-name-part-type="genus" reg="Anapistula">Anapistula</tp:taxon-name-part></tp:taxon-name></italic> (<tp:taxon-name><tp:taxon-name-part taxon-name-part-type="order">Araneae</tp:taxon-name-part></tp:taxon-name>, <tp:taxon-name><tp:taxon-name-part taxon-name-part-type="family">Symphytognathidae</tp:taxon-name-part></tp:taxon-name>) spiders from China, with the descriptions of two new species</article-title><source>Zookeys</source><day>21</day><month>11</month><year>2022</year><volume>1130</volume><fpage>167</fpage><lpage>189</lpage><pub-id pub-id-type="doi">10.3897/zookeys.1130.91467</pub-id></mixed-citation></tp:treatment-meta><tp:nomenclature><label>﻿</label><tp:taxon-name>
              <object-id xmlns:xlink="http://www.w3.org/1999/xlink" content-type="arpha" xlink:type="simple">467C840D-1175-5677-B3C5-8407CCBA42D4</object-id>
              <tp:taxon-name-part taxon-name-part-type="genus" reg="Anapistula">Anapistula</tp:taxon-name-part>
              <tp:taxon-name-part taxon-name-part-type="species" reg="sanjiao">sanjiao</tp:taxon-name-part>
              <object-id xmlns:xlink="http://www.w3.org/1999/xlink" content-type="zoobank" xlink:type="simple">https://zoobank.org/7A23C5A8-EB67-46B6-A26E-D0C18CE53952</object-id>
            </tp:taxon-name><tp:taxon-authority>S. Li &amp; Lin</tp:taxon-authority><tp:taxon-status xmlns:xlink="http://www.w3.org/1999/xlink" xlink:type="simple">sp. nov.</tp:taxon-status><xref ref-type="fig" rid="F3">Figs 3A, D, G, J</xref><xref ref-type="fig" rid="F4">, 4A–E</xref><xref ref-type="fig" rid="F7">, 7A–D</xref></tp:nomenclature><tp:treatment-sec sec-type="type material" id="SECID0EXOAG"><title>Type material.</title><p><bold><italic>Holotype</italic></bold> ♀ and <bold><italic>paratypes</italic></bold> 1♂ 2♀ (<named-content xmlns:xlink="http://www.w3.org/1999/xlink" content-type="dwc:institutional_code" xlink:title="Natural History Museum of Sichuan University" xlink:href="http://grbio.org/institution/sichuan-university" xlink:type="simple">NHMSU</named-content>-HA125), <bold>China</bold>: Yunnan Province, Kunming City, Yiliang County, Jiuxiang Township, Dazhezong Village, Sanjiao Cave (<named-content xmlns:xlink="http://www.w3.org/1999/xlink" content-type="dwc:verbatimCoordinates" xlink:type="simple"><named-content content-type="geo-json" specific-use="{&#34;type&#34;:&#34;Point&#34;,&#34;coordinates&#34;:[103.399320,25.134390]}" id="NCID0EPPAG" xlink:type="simple">25.13439°N, 103.39932°E</named-content></named-content>, 1833 m), 24.VIII.2018, Y. Lin, Y. Li &amp; Y. Shu leg.; 1♂ and 1♀ (<named-content xmlns:xlink="http://www.w3.org/1999/xlink" content-type="dwc:institutional_code" xlink:title="Natural History Museum of Sichuan University" xlink:href="http://grbio.org/institution/sichuan-university" xlink:type="simple">NHMSU</named-content>-HA125) used for sequencing, GenBank accession numbers given in Table <xref ref-type="table" rid="T2">2</xref>, same data as for preceding.</p></tp:treatment-sec><tp:treatment-sec sec-type="etymology" id="SECID0E4PAG"><title>Etymology.</title><p>The new species is named after the type locality; noun.</p></tp:treatment-sec><tp:treatment-sec sec-type="diagnosis" id="SECID0ECQAG"><title>Diagnosis.</title><p>The male of this new species is similar to that of <italic><tp:taxon-name><tp:taxon-name-part taxon-name-part-type="genus" reg="Anapistula">A.</tp:taxon-name-part><tp:taxon-name-part taxon-name-part-type="species" reg="zhengi">zhengi</tp:taxon-name-part></tp:taxon-name></italic> in the overall shape of the palp and in having <abbrev xmlns:xlink="http://www.w3.org/1999/xlink" xlink:title="anterior projection of conductor" id="ABBRID0ETQAG" xlink:type="simple">C1</abbrev> and <abbrev xmlns:xlink="http://www.w3.org/1999/xlink" xlink:title="posterior projection of conductor" id="ABBRID0EXQAG" xlink:type="simple">C2</abbrev> roughly as sharp as <italic><tp:taxon-name><tp:taxon-name-part taxon-name-part-type="genus" reg="Anapistula">A.</tp:taxon-name-part><tp:taxon-name-part taxon-name-part-type="species" reg="zhengi">zhengi</tp:taxon-name-part></tp:taxon-name></italic> but differs in the length of <abbrev xmlns:xlink="http://www.w3.org/1999/xlink" xlink:title="anterior projection of conductor" id="ABBRID0EGRAG" xlink:type="simple">C1</abbrev> with respect to <abbrev xmlns:xlink="http://www.w3.org/1999/xlink" xlink:title="posterior projection of conductor" id="ABBRID0EKRAG" xlink:type="simple">C2</abbrev> and the presence of a small median projection between <abbrev xmlns:xlink="http://www.w3.org/1999/xlink" xlink:title="anterior projection of conductor" id="ABBRID0EORAG" xlink:type="simple">C1</abbrev> and <abbrev xmlns:xlink="http://www.w3.org/1999/xlink" xlink:title="posterior projection of conductor" id="ABBRID0ESRAG" xlink:type="simple">C2</abbrev> (cf. Figs <xref ref-type="fig" rid="F4">4A</xref>, <xref ref-type="fig" rid="F7">7A</xref> to <xref ref-type="bibr" rid="B28">Lin et al. 2013</xref>: figs 6, 7). The female can be distinguished from most <italic><tp:taxon-name><tp:taxon-name-part taxon-name-part-type="genus" reg="Anapistula">Anapistula</tp:taxon-name-part></tp:taxon-name></italic> species by the Y-shaped <abbrev xmlns:xlink="http://www.w3.org/1999/xlink" xlink:title="median duct of vulva" id="ABBRID0EJSAG" xlink:type="simple">MD</abbrev> and its width greater than half the diameter of one spermatheca. The configuration of the vulva of <italic><tp:taxon-name><tp:taxon-name-part taxon-name-part-type="genus" reg="Anapistula">Anapistula</tp:taxon-name-part><tp:taxon-name-part taxon-name-part-type="species" reg="sanjiao">sanjiao</tp:taxon-name-part></tp:taxon-name></italic> sp. nov. seems most similar to that of <italic><tp:taxon-name><tp:taxon-name-part taxon-name-part-type="genus" reg="Anapistula">A.</tp:taxon-name-part><tp:taxon-name-part taxon-name-part-type="species" reg="choojaiae">choojaiae</tp:taxon-name-part></tp:taxon-name></italic> but differs by the smaller size of the spermathecae compared to the width of the <abbrev xmlns:xlink="http://www.w3.org/1999/xlink" xlink:title="median duct of vulva" id="ABBRID0EDTAG" xlink:type="simple">MD</abbrev>, and the ends of the <abbrev xmlns:xlink="http://www.w3.org/1999/xlink" xlink:title="distal lobe of lateral branch" id="ABBRID0EHTAG" xlink:type="simple">Llb</abbrev> are located beyond the anteromargin of the spermathecae (cf. Figs <xref ref-type="fig" rid="F4">4E</xref>, <xref ref-type="fig" rid="F7">7D</xref> to <xref ref-type="bibr" rid="B39">Rivera-Quiroz et al. 2021</xref>: fig. 9c).</p></tp:treatment-sec><tp:treatment-sec sec-type="description" id="SECID0EXTAG"><title>Description.</title><p><bold>Male</bold>: carapace ovoid, pale yellow with smooth surface and two central short setae (Fig. <xref ref-type="fig" rid="F3">3A</xref>). Lateral eyes degenerated into white eyespots, almost invisible (Fig. <xref ref-type="fig" rid="F3">3A</xref>). Chelicerae with two promarginal teeth. Labium rectangular, fused to sternum (Fig. <xref ref-type="fig" rid="F3">3D</xref>). Sternum peltate, slightly longer than wide, smooth, slightly convex, with sparse short setae, truncated posteriorly (Fig. <xref ref-type="fig" rid="F3">3D</xref>). Legs same colour as carapace. Abdomen sub-spherical, darker than prosoma and legs, cuticle with sparse long setae and weakly sclerotized patches (Fig. <xref ref-type="fig" rid="F3">3A, D</xref>). Spinnerets and anal tubercle pale yellow. Somatic measurements: body length 0.58, carapace 0.28 long, 0.24 wide, 0.20 high; sternum 0.20 long, 0.18 wide; length of legs: I 0.90 (0.24, 0.08, 0.22, 0.14, 0.22), II 0.76 (0.18, 0.10, 0.12, 0.10, 0.18), III 0.66 (0.12, 0.08, 0.16, 0.10, 0.20), IV 0.86 (0.22, 0.10, 0.20, 0.16, 0.18); leg formula I-IV-II-III; abdomen 0.35 long, 0.34 wide, 0.38 high.</p><fig id="F3" position="float" orientation="portrait"><object-id xmlns:xlink="http://www.w3.org/1999/xlink" content-type="doi" xlink:type="simple">10.3897/zookeys.1130.91467.figure3</object-id><object-id xmlns:xlink="http://www.w3.org/1999/xlink" content-type="arpha" xlink:type="simple">690218A0-B608-5AAB-AC7A-C67C0BD77A92</object-id><label>Figure 3.</label><caption><p><italic><tp:taxon-name><tp:taxon-name-part taxon-name-part-type="genus" reg="Anapistula">Anapistula</tp:taxon-name-part><tp:taxon-name-part taxon-name-part-type="species" reg="sanjiao">sanjiao</tp:taxon-name-part></tp:taxon-name></italic> sp. nov. (<bold>A, D, G, J</bold>), <italic><tp:taxon-name><tp:taxon-name-part taxon-name-part-type="genus" reg="Anapistula">Anapistula</tp:taxon-name-part><tp:taxon-name-part taxon-name-part-type="species" reg="walayaku">walayaku</tp:taxon-name-part></tp:taxon-name></italic> sp. nov. (<bold>B, E, H, K</bold>), and <italic><tp:taxon-name><tp:taxon-name-part taxon-name-part-type="genus" reg="Anapistula">Anapistula</tp:taxon-name-part><tp:taxon-name-part taxon-name-part-type="species" reg="panensis">panensis</tp:taxon-name-part></tp:taxon-name></italic> (<bold>C, F, I, L</bold>) <bold>A, C</bold> male habitus, dorsal <bold>D, F</bold> male habitus, ventral <bold>B</bold> male prosoma, dorsal <bold>E</bold> male prosoma, ventral <bold>G–I</bold> female habitus, dorsal <bold>J–L</bold> female habitus, ventral. Scale bars: 0.20 (<bold>A–L</bold>).</p></caption><graphic xmlns:xlink="http://www.w3.org/1999/xlink" xlink:href="zookeys-1130-167_article-91467__-g003.jpg" position="float" orientation="portrait" xlink:type="simple" id="oo_772116.jpg"><uri content-type="original_file" xlink:type="simple">https://binary.pensoft.net/fig/772116</uri></graphic></fig><p><bold><italic>Palp</italic></bold>: weakly sclerotized (Figs <xref ref-type="fig" rid="F4">4A, B</xref>, <xref ref-type="fig" rid="F7">7A, B</xref>). Femur long, ca 2.2× length of patella, slightly constricted in ventral middle. Patella nearly cubic. Tibia oblate, ca 1.4× length of patella. Cymbium wraps around bulb prolaterally, with long setae at distal margin (Figs <xref ref-type="fig" rid="F4">4A</xref>, <xref ref-type="fig" rid="F7">7A</xref>). Sheath like conductor divided into two distal, sharp projections (<abbrev xmlns:xlink="http://www.w3.org/1999/xlink" xlink:title="anterior projection of conductor" id="ABBRID0EMXAG" xlink:type="simple">C1</abbrev> and <abbrev xmlns:xlink="http://www.w3.org/1999/xlink" xlink:title="posterior projection of conductor" id="ABBRID0EQXAG" xlink:type="simple">C2</abbrev> in Figs <xref ref-type="fig" rid="F4">4A, B</xref>, <xref ref-type="fig" rid="F7">7A, B</xref>); <abbrev xmlns:xlink="http://www.w3.org/1999/xlink" xlink:title="anterior projection of conductor" id="ABBRID0E3XAG" xlink:type="simple">C1</abbrev> longer than <abbrev xmlns:xlink="http://www.w3.org/1999/xlink" xlink:title="posterior projection of conductor" id="ABBRID0EAYAG" xlink:type="simple">C2</abbrev>. Sperm duct (<abbrev xmlns:xlink="http://www.w3.org/1999/xlink" xlink:title="sperm duct" id="ABBRID0EEYAG" xlink:type="simple">Sd</abbrev>) completes ca 1.8 loops in the bulb. Embolus sharp, protrudes from lower retrolateral edge of bulb, extends to retrolateral side of <abbrev xmlns:xlink="http://www.w3.org/1999/xlink" xlink:title="anterior projection of conductor" id="ABBRID0EIYAG" xlink:type="simple">C1</abbrev>. End of embolus does not extend beyond CI. Embolic end no exceeds the <abbrev xmlns:xlink="http://www.w3.org/1999/xlink" xlink:title="anterior projection of conductor" id="ABBRID0EMYAG" xlink:type="simple">C1</abbrev> (Figs <xref ref-type="fig" rid="F4">4A, B</xref>, <xref ref-type="fig" rid="F7">7A, B</xref>).</p><fig id="F4" position="float" orientation="portrait"><object-id xmlns:xlink="http://www.w3.org/1999/xlink" content-type="doi" xlink:type="simple">10.3897/zookeys.1130.91467.figure4</object-id><object-id xmlns:xlink="http://www.w3.org/1999/xlink" content-type="arpha" xlink:type="simple">E29D2F83-B49A-5F27-8C84-9733ED22FEBD</object-id><label>Figure 4.</label><caption><p><italic><tp:taxon-name><tp:taxon-name-part taxon-name-part-type="genus" reg="Anapistula">Anapistula</tp:taxon-name-part><tp:taxon-name-part taxon-name-part-type="species" reg="sanjiao">sanjiao</tp:taxon-name-part></tp:taxon-name></italic> sp. nov. <bold>A</bold> male palp, prolateral <bold>B</bold> male palp, retrolateral <bold>C</bold> epigyne, ventral <bold>D</bold> vulva, ventral <bold>E</bold> vulva, dorsal. Abbreviations: A = epigynal atrium; <abbrev xmlns:xlink="http://www.w3.org/1999/xlink" xlink:title="conductor" id="ABBRID0EVZAG" xlink:type="simple">Co</abbrev> = conductor; <abbrev xmlns:xlink="http://www.w3.org/1999/xlink" xlink:title="anterior projection of conductor" id="ABBRID0EZZAG" xlink:type="simple">C1</abbrev> = anterior projection of conductor; <abbrev xmlns:xlink="http://www.w3.org/1999/xlink" xlink:title="posterior projection of conductor" id="ABBRID0E4ZAG" xlink:type="simple">C2</abbrev> = posterior projection of conductor; <abbrev xmlns:xlink="http://www.w3.org/1999/xlink" xlink:title="cymbium" id="ABBRID0EB1AG" xlink:type="simple">Cy</abbrev> = cymbium; E = embolus; <abbrev xmlns:xlink="http://www.w3.org/1999/xlink" xlink:title="fertilization duct" id="ABBRID0EF1AG" xlink:type="simple">Fd</abbrev> = fertilization duct; <abbrev xmlns:xlink="http://www.w3.org/1999/xlink" xlink:title="lateral branch of the MD" id="ABBRID0EJ1AG" xlink:type="simple">Lb</abbrev> = lateral branch of the <abbrev xmlns:xlink="http://www.w3.org/1999/xlink" xlink:title="median duct of vulva" id="ABBRID0EN1AG" xlink:type="simple">MD</abbrev>; <abbrev xmlns:xlink="http://www.w3.org/1999/xlink" xlink:title="distal lobe of lateral branch" id="ABBRID0ER1AG" xlink:type="simple">Llb</abbrev> = distal lobe of lateral branch; <abbrev xmlns:xlink="http://www.w3.org/1999/xlink" xlink:title="median duct of vulva" id="ABBRID0EV1AG" xlink:type="simple">MD</abbrev> = median duct of vulva; <abbrev xmlns:xlink="http://www.w3.org/1999/xlink" xlink:title="palpal patella" id="ABBRID0EZ1AG" xlink:type="simple">Pa</abbrev> = palpal patella; S = spermatheca; <abbrev xmlns:xlink="http://www.w3.org/1999/xlink" xlink:title="sperm duct" id="ABBRID0E41AG" xlink:type="simple">Sd</abbrev> = sperm duct; <abbrev xmlns:xlink="http://www.w3.org/1999/xlink" xlink:title="palpal tibia" id="ABBRID0EB2AG" xlink:type="simple">Te</abbrev> = palpal tibia. Scale bars: 0.10 (<bold>A–E</bold>).</p></caption><graphic xmlns:xlink="http://www.w3.org/1999/xlink" xlink:href="zookeys-1130-167_article-91467__-g004.jpg" position="float" orientation="portrait" xlink:type="simple" id="oo_772117.jpg"><uri content-type="original_file" xlink:type="simple">https://binary.pensoft.net/fig/772117</uri></graphic></fig><p><bold>Female</bold>: habitus as in male, except without palps (Fig. <xref ref-type="fig" rid="F3">3G, J</xref>). Somatic measurements: body length 0.60, carapace 0.28 long, 0.25 wide, 0.24 high; sternum 0.22 long, 0.20 wide; length of legs: I 1.10 (0.32, 0.12, 0.24, 0.20, 0.22), II 0.86 (0.26, 0.10, 0.20, 0.12, 0.18), III 0.76 (0.22, 0.08, 0.16, 0.12, 0.18), IV 0.88 (0.20, 0.10, 0.24, 0.16, 0.18); leg formula I-IV-II-III; abdomen 0.36 long, 0.0.32 wide, 0.40 high.</p><p><bold><italic>Epigyne</italic></bold>: flat, without scape. Internal structures faintly visible via cuticle (Fig. <xref ref-type="fig" rid="F4">4C</xref>). Atrium long, subtriangular. Spermathecae spherical, strongly sclerotized relative to rest of body (Fig. <xref ref-type="fig" rid="F3">3J</xref>). <abbrev xmlns:xlink="http://www.w3.org/1999/xlink" xlink:title="median duct of vulva" id="ABBRID0ED3AG" xlink:type="simple">MD</abbrev> as wide as diameter of spermatheca (Figs <xref ref-type="fig" rid="F4">4E</xref>, <xref ref-type="fig" rid="F7">7C</xref>). <abbrev xmlns:xlink="http://www.w3.org/1999/xlink" xlink:title="lateral branch of the MD" id="ABBRID0EP3AG" xlink:type="simple">Lb</abbrev> diverging from the <abbrev xmlns:xlink="http://www.w3.org/1999/xlink" xlink:title="median duct of vulva" id="ABBRID0ET3AG" xlink:type="simple">MD</abbrev>, forming a “Y” shape (Figs <xref ref-type="fig" rid="F4">4E</xref>, <xref ref-type="fig" rid="F7">7D</xref>). <abbrev xmlns:xlink="http://www.w3.org/1999/xlink" xlink:title="lateral branch of the MD" id="ABBRID0E63AG" xlink:type="simple">Lb</abbrev> as long as <abbrev xmlns:xlink="http://www.w3.org/1999/xlink" xlink:title="median duct of vulva" id="ABBRID0ED4AG" xlink:type="simple">MD</abbrev>, wide as ca ½ of <abbrev xmlns:xlink="http://www.w3.org/1999/xlink" xlink:title="median duct of vulva" id="ABBRID0EH4AG" xlink:type="simple">MD</abbrev>. <abbrev xmlns:xlink="http://www.w3.org/1999/xlink" xlink:title="distal lobe of lateral branch" id="ABBRID0EL4AG" xlink:type="simple">Llb</abbrev> small, nodular, at distal end of <abbrev xmlns:xlink="http://www.w3.org/1999/xlink" xlink:title="lateral branch of the MD" id="ABBRID0EP4AG" xlink:type="simple">Lb</abbrev> (Figs <xref ref-type="fig" rid="F4">4E</xref>, <xref ref-type="fig" rid="F7">7D</xref>).</p></tp:treatment-sec><tp:treatment-sec sec-type="natural history" id="SECID0E24AG"><title>Natural history.</title><p>The species lives in the crevices of cave entrance walls and in rubble on the cave floor.</p></tp:treatment-sec><tp:treatment-sec sec-type="distribution" id="SECID0EA5AG"><title>Distribution.</title><p>China (Yunnan) (Fig. <xref ref-type="fig" rid="F10">10</xref>).</p></tp:treatment-sec><tp:treatment-sec><!--Section generated to contain objects referenced in tp:taxon-treatment.--><fig id="F7" position="float" orientation="portrait"><object-id xmlns:xlink="http://www.w3.org/1999/xlink" content-type="doi" xlink:type="simple">10.3897/zookeys.1130.91467.figure7</object-id><object-id xmlns:xlink="http://www.w3.org/1999/xlink" content-type="arpha" xlink:type="simple">CC58C7AC-79F1-5544-9631-469D9523E3DC</object-id><label>Figure 7.</label><caption><p><italic><tp:taxon-name><tp:taxon-name-part taxon-name-part-type="genus" reg="Anapistula">Anapistula</tp:taxon-name-part><tp:taxon-name-part taxon-name-part-type="species" reg="sanjiao">sanjiao</tp:taxon-name-part></tp:taxon-name></italic> sp. nov. <bold>A</bold> male palp, prolateral <bold>B</bold> male palp, retrolateral <bold>C</bold> vulva, ventral <bold>D</bold> vulva, dorsal. Abbreviations: A = epigynal atrium; <abbrev xmlns:xlink="http://www.w3.org/1999/xlink" xlink:title="conductor" id="ABBRID0EBMBG" xlink:type="simple">Co</abbrev> = conductor; <abbrev xmlns:xlink="http://www.w3.org/1999/xlink" xlink:title="anterior projection of conductor" id="ABBRID0EFMBG" xlink:type="simple">C1</abbrev> = anterior projection of conductor; <abbrev xmlns:xlink="http://www.w3.org/1999/xlink" xlink:title="posterior projection of conductor" id="ABBRID0EJMBG" xlink:type="simple">C2</abbrev> = posterior projection of conductor; <abbrev xmlns:xlink="http://www.w3.org/1999/xlink" xlink:title="cymbium" id="ABBRID0ENMBG" xlink:type="simple">Cy</abbrev> = cymbium; E = embolus; <abbrev xmlns:xlink="http://www.w3.org/1999/xlink" xlink:title="fertilization duct" id="ABBRID0ERMBG" xlink:type="simple">Fd</abbrev> = fertilization duct; <abbrev xmlns:xlink="http://www.w3.org/1999/xlink" xlink:title="lateral branch of the MD" id="ABBRID0EVMBG" xlink:type="simple">Lb</abbrev> = lateral branch of the <abbrev xmlns:xlink="http://www.w3.org/1999/xlink" xlink:title="median duct of vulva" id="ABBRID0EZMBG" xlink:type="simple">MD</abbrev>; <abbrev xmlns:xlink="http://www.w3.org/1999/xlink" xlink:title="distal lobe of lateral branch" id="ABBRID0E4MBG" xlink:type="simple">Llb</abbrev> = distal lobe of lateral branch; <abbrev xmlns:xlink="http://www.w3.org/1999/xlink" xlink:title="median duct of vulva" id="ABBRID0EBNBG" xlink:type="simple">MD</abbrev> = median duct of vulva; <abbrev xmlns:xlink="http://www.w3.org/1999/xlink" xlink:title="palpal patella" id="ABBRID0EFNBG" xlink:type="simple">Pa</abbrev> = palpal patella; S = spermatheca; <abbrev xmlns:xlink="http://www.w3.org/1999/xlink" xlink:title="sperm duct" id="ABBRID0EJNBG" xlink:type="simple">Sd</abbrev> = sperm duct; <abbrev xmlns:xlink="http://www.w3.org/1999/xlink" xlink:title="palpal tibia" id="ABBRID0ENNBG" xlink:type="simple">Te</abbrev> = palpal tibia. Scale bars: 0.10 (<bold>A–D</bold>).</p></caption><graphic xmlns:xlink="http://www.w3.org/1999/xlink" xlink:href="zookeys-1130-167_article-91467__-g007.jpg" position="float" orientation="portrait" xlink:type="simple" id="oo_772120.jpg"><uri content-type="original_file" xlink:type="simple">https://binary.pensoft.net/fig/772120</uri></graphic></fig><table-wrap id="T2" position="float" orientation="portrait"><label>Table 2.</label><caption><p>GenBank accession numbers for new DNA sequence data from three <italic><tp:taxon-name><tp:taxon-name-part taxon-name-part-type="genus" reg="Anapistula">Anapistula</tp:taxon-name-part></tp:taxon-name></italic> species.</p></caption><table id="TID0EY6BG" rules="all"><tbody><tr><th rowspan="1" colspan="1">Species</th><th rowspan="1" colspan="1">Identifier</th><th rowspan="1" colspan="1">Sex/Stage</th><th rowspan="1" colspan="1">16S</th><th rowspan="1" colspan="1">18S</th><th rowspan="1" colspan="1">28S</th><th rowspan="1" colspan="1">COI</th><th rowspan="1" colspan="1">H3</th></tr><tr><td rowspan="2" colspan="1">
                  <italic>
                    <tp:taxon-name><tp:taxon-name-part taxon-name-part-type="genus" reg="Anapistula">Anapistula</tp:taxon-name-part><tp:taxon-name-part taxon-name-part-type="species" reg="panensis">panensis</tp:taxon-name-part></tp:taxon-name>
                  </italic>
                </td><td rowspan="1" colspan="1">HA020</td><td rowspan="1" colspan="1">♀/adult</td><td rowspan="1" colspan="1">–</td><td rowspan="1" colspan="1" style="color: #152959">
                  <ext-link xmlns:xlink="http://www.w3.org/1999/xlink" ext-link-type="gen" xlink:href="OP120815" xlink:type="simple">OP120815</ext-link>
                </td><td rowspan="1" colspan="1" style="color: #152959">
                  <ext-link xmlns:xlink="http://www.w3.org/1999/xlink" ext-link-type="gen" xlink:href="OP120929" xlink:type="simple">OP120929</ext-link>
                </td><td rowspan="1" colspan="1" style="color: #152959">
                  <ext-link xmlns:xlink="http://www.w3.org/1999/xlink" ext-link-type="gen" xlink:href="OP117477" xlink:type="simple">OP117477</ext-link>
                </td><td rowspan="1" colspan="1" style="color: #152959">
                  <ext-link xmlns:xlink="http://www.w3.org/1999/xlink" ext-link-type="gen" xlink:href="OP131579" xlink:type="simple">OP131579</ext-link>
                </td></tr><tr><td rowspan="1" colspan="1">HA020</td><td rowspan="1" colspan="1">♂/juvenile</td><td rowspan="1" colspan="1">–</td><td rowspan="1" colspan="1" style="color: #152959">
                  <ext-link xmlns:xlink="http://www.w3.org/1999/xlink" ext-link-type="gen" xlink:href="OP120816" xlink:type="simple">OP120816</ext-link>
                </td><td rowspan="1" colspan="1" style="color: #152959">
                  <ext-link xmlns:xlink="http://www.w3.org/1999/xlink" ext-link-type="gen" xlink:href="OP120930" xlink:type="simple">OP120930</ext-link>
                </td><td rowspan="1" colspan="1" style="color: #152959">
                  <ext-link xmlns:xlink="http://www.w3.org/1999/xlink" ext-link-type="gen" xlink:href="OP117478" xlink:type="simple">OP117478</ext-link>
                </td><td rowspan="1" colspan="1" style="color: #152959">
                  <ext-link xmlns:xlink="http://www.w3.org/1999/xlink" ext-link-type="gen" xlink:href="OP131580" xlink:type="simple">OP131580</ext-link>
                </td></tr><tr><td rowspan="2" colspan="1"><italic><tp:taxon-name><tp:taxon-name-part taxon-name-part-type="genus" reg="Anapistula">Anapistula</tp:taxon-name-part><tp:taxon-name-part taxon-name-part-type="species" reg="sanjiao">sanjiao</tp:taxon-name-part></tp:taxon-name></italic> sp. nov.</td><td rowspan="1" colspan="1">HA125</td><td rowspan="1" colspan="1">♂/adult</td><td rowspan="1" colspan="1">–</td><td rowspan="1" colspan="1" style="color: #152959">
                  <ext-link xmlns:xlink="http://www.w3.org/1999/xlink" ext-link-type="gen" xlink:href="OP120819" xlink:type="simple">OP120819</ext-link>
                </td><td rowspan="1" colspan="1" style="color: #152959">
                  <ext-link xmlns:xlink="http://www.w3.org/1999/xlink" ext-link-type="gen" xlink:href="OP120933" xlink:type="simple">OP120933</ext-link>
                </td><td rowspan="1" colspan="1" style="color: #152959">
                  <ext-link xmlns:xlink="http://www.w3.org/1999/xlink" ext-link-type="gen" xlink:href="OP117481" xlink:type="simple">OP117481</ext-link>
                </td><td rowspan="1" colspan="1" style="color: #152959">
                  <ext-link xmlns:xlink="http://www.w3.org/1999/xlink" ext-link-type="gen" xlink:href="OP131583" xlink:type="simple">OP131583</ext-link>
                </td></tr><tr><td rowspan="1" colspan="1">HA125</td><td rowspan="1" colspan="1">♀/adult</td><td rowspan="1" colspan="1">–</td><td rowspan="1" colspan="1" style="color: #152959">
                  <ext-link xmlns:xlink="http://www.w3.org/1999/xlink" ext-link-type="gen" xlink:href="OP120818" xlink:type="simple">OP120818</ext-link>
                </td><td rowspan="1" colspan="1" style="color: #152959">
                  <ext-link xmlns:xlink="http://www.w3.org/1999/xlink" ext-link-type="gen" xlink:href="OP120932" xlink:type="simple">OP120932</ext-link>
                </td><td rowspan="1" colspan="1" style="color: #152959">
                  <ext-link xmlns:xlink="http://www.w3.org/1999/xlink" ext-link-type="gen" xlink:href="OP117480" xlink:type="simple">OP117480</ext-link>
                </td><td rowspan="1" colspan="1" style="color: #152959">
                  <ext-link xmlns:xlink="http://www.w3.org/1999/xlink" ext-link-type="gen" xlink:href="OP131582" xlink:type="simple">OP131582</ext-link>
                </td></tr><tr><td rowspan="4" colspan="1"><italic><tp:taxon-name><tp:taxon-name-part taxon-name-part-type="genus" reg="Anapistula">Anapistula</tp:taxon-name-part><tp:taxon-name-part taxon-name-part-type="species" reg="walayaku">walayaku</tp:taxon-name-part></tp:taxon-name></italic> sp. nov.</td><td rowspan="1" colspan="1">HA138</td><td rowspan="1" colspan="1">♂/adult</td><td rowspan="1" colspan="1" style="color: #152959">
                  <ext-link xmlns:xlink="http://www.w3.org/1999/xlink" ext-link-type="gen" xlink:href="OP133563" xlink:type="simple">OP133563</ext-link>
                </td><td rowspan="1" colspan="1" style="color: #152959">
                  <ext-link xmlns:xlink="http://www.w3.org/1999/xlink" ext-link-type="gen" xlink:href="OP120822" xlink:type="simple">OP120822</ext-link>
                </td><td rowspan="1" colspan="1" style="color: #152959">
                  <ext-link xmlns:xlink="http://www.w3.org/1999/xlink" ext-link-type="gen" xlink:href="OP120936" xlink:type="simple">OP120936</ext-link>
                </td><td rowspan="1" colspan="1" style="color: #152959">
                  <ext-link xmlns:xlink="http://www.w3.org/1999/xlink" ext-link-type="gen" xlink:href="OP117484" xlink:type="simple">OP117484</ext-link>
                </td><td rowspan="1" colspan="1" style="color: #152959">
                  <ext-link xmlns:xlink="http://www.w3.org/1999/xlink" ext-link-type="gen" xlink:href="OP131586" xlink:type="simple">OP131586</ext-link>
                </td></tr><tr><td rowspan="1" colspan="1">HA138</td><td rowspan="1" colspan="1">♀/adult</td><td rowspan="1" colspan="1">–</td><td rowspan="1" colspan="1" style="color: #152959">
                  <ext-link xmlns:xlink="http://www.w3.org/1999/xlink" ext-link-type="gen" xlink:href="OP120820" xlink:type="simple">OP120820</ext-link>
                </td><td rowspan="1" colspan="1" style="color: #152959">
                  <ext-link xmlns:xlink="http://www.w3.org/1999/xlink" ext-link-type="gen" xlink:href="OP120934" xlink:type="simple">OP120934</ext-link>
                </td><td rowspan="1" colspan="1" style="color: #152959">
                  <ext-link xmlns:xlink="http://www.w3.org/1999/xlink" ext-link-type="gen" xlink:href="OP117482" xlink:type="simple">OP117482</ext-link>
                </td><td rowspan="1" colspan="1" style="color: #152959">
                  <ext-link xmlns:xlink="http://www.w3.org/1999/xlink" ext-link-type="gen" xlink:href="OP131584" xlink:type="simple">OP131584</ext-link>
                </td></tr><tr><td rowspan="1" colspan="1">HA138</td><td rowspan="1" colspan="1">♀/juvenile</td><td rowspan="1" colspan="1" style="color: #152959">
                  <ext-link xmlns:xlink="http://www.w3.org/1999/xlink" ext-link-type="gen" xlink:href="OP133562" xlink:type="simple">OP133562</ext-link>
                </td><td rowspan="1" colspan="1" style="color: #152959">
                  <ext-link xmlns:xlink="http://www.w3.org/1999/xlink" ext-link-type="gen" xlink:href="OP120821" xlink:type="simple">OP120821</ext-link>
                </td><td rowspan="1" colspan="1" style="color: #152959">
                  <ext-link xmlns:xlink="http://www.w3.org/1999/xlink" ext-link-type="gen" xlink:href="OP120935" xlink:type="simple">OP120935</ext-link>
                </td><td rowspan="1" colspan="1" style="color: #152959">
                  <ext-link xmlns:xlink="http://www.w3.org/1999/xlink" ext-link-type="gen" xlink:href="OP117483" xlink:type="simple">OP117483</ext-link>
                </td><td rowspan="1" colspan="1" style="color: #152959">
                  <ext-link xmlns:xlink="http://www.w3.org/1999/xlink" ext-link-type="gen" xlink:href="OP131585" xlink:type="simple">OP131585</ext-link>
                </td></tr><tr><td rowspan="1" colspan="1">HA106</td><td rowspan="1" colspan="1">♀/adult</td><td rowspan="1" colspan="1" style="color: #152959">
                  <ext-link xmlns:xlink="http://www.w3.org/1999/xlink" ext-link-type="gen" xlink:href="OP133561" xlink:type="simple">OP133561</ext-link>
                </td><td rowspan="1" colspan="1" style="color: #152959">
                  <ext-link xmlns:xlink="http://www.w3.org/1999/xlink" ext-link-type="gen" xlink:href="OP120817" xlink:type="simple">OP120817</ext-link>
                </td><td rowspan="1" colspan="1" style="color: #152959">
                  <ext-link xmlns:xlink="http://www.w3.org/1999/xlink" ext-link-type="gen" xlink:href="OP120931" xlink:type="simple">OP120931</ext-link>
                </td><td rowspan="1" colspan="1" style="color: #152959">
                  <ext-link xmlns:xlink="http://www.w3.org/1999/xlink" ext-link-type="gen" xlink:href="OP117479" xlink:type="simple">OP117479</ext-link>
                </td><td rowspan="1" colspan="1" style="color: #152959">
                  <ext-link xmlns:xlink="http://www.w3.org/1999/xlink" ext-link-type="gen" xlink:href="OP131581" xlink:type="simple">OP131581</ext-link>
                </td></tr></tbody></table></table-wrap><fig id="F10" position="float" orientation="portrait"><object-id xmlns:xlink="http://www.w3.org/1999/xlink" content-type="doi" xlink:type="simple">10.3897/zookeys.1130.91467.figure10</object-id><object-id xmlns:xlink="http://www.w3.org/1999/xlink" content-type="arpha" xlink:type="simple">F16F629A-BA39-50DE-A81F-2969C3626476</object-id><label>Figure 10.</label><caption><p>Distribution records of three Chinese cave-dwelling <italic><tp:taxon-name><tp:taxon-name-part taxon-name-part-type="genus" reg="Anapistula">Anapistula</tp:taxon-name-part></tp:taxon-name></italic> species.</p></caption><graphic xmlns:xlink="http://www.w3.org/1999/xlink" xlink:href="zookeys-1130-167_article-91467__-g010.jpg" position="float" orientation="portrait" xlink:type="simple" id="oo_772123.jpg"><uri content-type="original_file" xlink:type="simple">https://binary.pensoft.net/fig/772123</uri></graphic></fig></tp:treatment-sec><ref-list><ref id="B28"><mixed-citation xmlns:xlink="http://www.w3.org/1999/xlink" xlink:type="simple"><person-group><name name-style="western"><surname>Lin</surname><given-names>Y</given-names></name><name name-style="western"><surname>Tao</surname><given-names>Y</given-names></name><name name-style="western"><surname>Li</surname><given-names>S</given-names></name></person-group> (<year>2013</year>) <article-title>Two new species of the genus <italic><tp:taxon-name><tp:taxon-name-part taxon-name-part-type="genus">Anapistula</tp:taxon-name-part></tp:taxon-name></italic> (<tp:taxon-name><tp:taxon-name-part taxon-name-part-type="order">Araneae</tp:taxon-name-part></tp:taxon-name>, <tp:taxon-name><tp:taxon-name-part taxon-name-part-type="family">Symphytognathidae</tp:taxon-name-part></tp:taxon-name>) from southern China.</article-title><source>Acta Zootaxonomica Sinica</source><volume>38</volume>: <fpage>53</fpage>–<lpage>58</lpage>.</mixed-citation></ref><ref id="B39"><mixed-citation xmlns:xlink="http://www.w3.org/1999/xlink" xlink:type="simple"><person-group><name name-style="western"><surname>Rivera-Quiroz</surname><given-names>FA</given-names></name><name name-style="western"><surname>Petcharad</surname><given-names>B</given-names></name><name name-style="western"><surname>Miller</surname><given-names>JA</given-names></name></person-group> (<year>2021</year>) <article-title>First records and three new species of the family <tp:taxon-name><tp:taxon-name-part taxon-name-part-type="family">Symphytognathidae</tp:taxon-name-part></tp:taxon-name> (<tp:taxon-name><tp:taxon-name-part taxon-name-part-type="class">Arachnida</tp:taxon-name-part></tp:taxon-name>, <tp:taxon-name><tp:taxon-name-part taxon-name-part-type="order">Araneae</tp:taxon-name-part></tp:taxon-name>) from Thailand, and the circumscription of the genus <italic><tp:taxon-name><tp:taxon-name-part taxon-name-part-type="genus">Crassignatha</tp:taxon-name-part></tp:taxon-name></italic> Wunderlich, 1995.</article-title><source>ZooKeys</source><volume>1012</volume>: <fpage>21</fpage>–<lpage>53</lpage>. <ext-link xlink:href="10.3897/zookeys.1012.57047" ext-link-type="doi" xlink:type="simple">https://doi.org/10.3897/zookeys.1012.57047</ext-link></mixed-citation></ref></ref-list></tp:taxon-treatment>
