# Supplementary material for: ﻿Systematic notes on three troglobitic Anapistula (Araneae, Symphytognathidae) spiders from China, with the descriptions of two new species
Source: Zookeys. 2022 Nov 21;1130:167–89. doi: 10.3897/zookeys.1130.91467 (PMC9836665; doi:10.3897/zookeys.1130.91467)
Supplement: XML Treatment for Anapistula walayaku [file zookeys.1130.91467-treatment3.xml]

<!DOCTYPE tp:taxon-treatment
  PUBLIC "-//TaxonX//DTD Taxonomic Treatment Publishing DTD v0 20100105//EN" "tax-treatment-NSO.dtd">
<tp:taxon-treatment xmlns:tp="http://www.plazi.org/taxpub"><tp:treatment-meta><kwd-group><label>Taxon classification</label><kwd>
                <named-content content-type="kingdom">Animalia</named-content>
              </kwd><kwd>
                <named-content content-type="order">Araneae</named-content>
              </kwd><kwd>
                <named-content content-type="family">Symphytognathidae</named-content>
              </kwd></kwd-group><mixed-citation publication-type="journal"><person-group><name><surname>Wang</surname><given-names>Shuqiao</given-names></name><name><surname>Lu</surname><given-names>Ying</given-names></name><name><surname>Li</surname><given-names>Ya</given-names></name><name><surname>Li</surname><given-names>Shuqiang</given-names></name><name><surname>Lin</surname><given-names>Yucheng</given-names></name></person-group><article-title>﻿Systematic notes on three troglobitic <italic><tp:taxon-name><tp:taxon-name-part taxon-name-part-type="genus" reg="Anapistula">Anapistula</tp:taxon-name-part></tp:taxon-name></italic> (<tp:taxon-name><tp:taxon-name-part taxon-name-part-type="order">Araneae</tp:taxon-name-part></tp:taxon-name>, <tp:taxon-name><tp:taxon-name-part taxon-name-part-type="family">Symphytognathidae</tp:taxon-name-part></tp:taxon-name>) spiders from China, with the descriptions of two new species</article-title><source>Zookeys</source><day>21</day><month>11</month><year>2022</year><volume>1130</volume><fpage>167</fpage><lpage>189</lpage><pub-id pub-id-type="doi">10.3897/zookeys.1130.91467</pub-id></mixed-citation></tp:treatment-meta><tp:nomenclature><label>﻿</label><tp:taxon-name>
              <object-id xmlns:xlink="http://www.w3.org/1999/xlink" content-type="arpha" xlink:type="simple">3328FD66-CCF7-5490-B7E5-F2C2F425A752</object-id>
              <tp:taxon-name-part taxon-name-part-type="genus" reg="Anapistula">Anapistula</tp:taxon-name-part>
              <tp:taxon-name-part taxon-name-part-type="species" reg="walayaku">walayaku</tp:taxon-name-part>
              <object-id xmlns:xlink="http://www.w3.org/1999/xlink" content-type="zoobank" xlink:type="simple">https://zoobank.org/2AC52BB0-C4EB-49BE-80B6-0324F4FD7BEC</object-id>
            </tp:taxon-name><tp:taxon-authority>S. Li &amp; Lin</tp:taxon-authority><tp:taxon-status xmlns:xlink="http://www.w3.org/1999/xlink" xlink:type="simple">sp. nov.</tp:taxon-status><xref ref-type="fig" rid="F3">Figs 3B, E, H, K</xref><xref ref-type="fig" rid="F5">, 5A–E</xref><xref ref-type="fig" rid="F8">, 8A–D</xref></tp:nomenclature><tp:treatment-sec sec-type="type material" id="SECID0EAABG"><title>Type material.</title><p><bold><italic>Holotype</italic></bold> ♀ and <bold><italic>paratypes</italic></bold> 1♂ 6♀ (<named-content xmlns:xlink="http://www.w3.org/1999/xlink" content-type="dwc:institutional_code" xlink:title="Natural History Museum of Sichuan University" xlink:href="http://grbio.org/institution/sichuan-university" xlink:type="simple">NHMSU</named-content>-HA138), <bold>China</bold>: Yunnan Province, Nujiang Lisu Autonomous Prefecture, Lushui County, Daxingdi Township, Walayaku Cave (<named-content xmlns:xlink="http://www.w3.org/1999/xlink" content-type="dwc:verbatimCoordinates" xlink:type="simple"><named-content content-type="geo-json" specific-use="{&#34;type&#34;:&#34;Point&#34;,&#34;coordinates&#34;:[98.861490,26.131980]}" id="NCID0EYABG" xlink:type="simple">26.13198°N, 098.86149°E</named-content></named-content>, 910 m), 10.VIII.2018, Y. Lin, Y. Li &amp; Y. Shu leg.; 2♀ (<named-content xmlns:xlink="http://www.w3.org/1999/xlink" content-type="dwc:institutional_code" xlink:title="Natural History Museum of Sichuan University" xlink:href="http://grbio.org/institution/sichuan-university" xlink:type="simple">NHMSU</named-content>-HA106) from <bold>China</bold>: same data as for the holotype, 24.VI.2016, Y. Li leg. (<named-content xmlns:xlink="http://www.w3.org/1999/xlink" content-type="dwc:institutional_code" xlink:title="Natural History Museum of Sichuan University" xlink:href="http://grbio.org/institution/sichuan-university" xlink:type="simple">NHMSU</named-content>-HA106); 1♂, 1♀, 1 juv. (<named-content xmlns:xlink="http://www.w3.org/1999/xlink" content-type="dwc:institutional_code" xlink:title="Natural History Museum of Sichuan University" xlink:href="http://grbio.org/institution/sichuan-university" xlink:type="simple">NHMSU</named-content>-HA138), and 1♀ (<named-content xmlns:xlink="http://www.w3.org/1999/xlink" content-type="dwc:institutional_code" xlink:title="Natural History Museum of Sichuan University" xlink:href="http://grbio.org/institution/sichuan-university" xlink:type="simple">NHMSU</named-content>-HA106) used for sequencing, GenBank accession numbers given in Table <xref ref-type="table" rid="T2">2</xref>, same data as for preceding.</p></tp:treatment-sec><tp:treatment-sec sec-type="etymology" id="SECID0EXBBG"><title>Etymology.</title><p>The new species is named after the type locality; noun.</p></tp:treatment-sec><tp:treatment-sec sec-type="diagnosis" id="SECID0E3BBG"><title>Diagnosis.</title><p>The male of <italic><tp:taxon-name><tp:taxon-name-part taxon-name-part-type="genus" reg="Anapistula">A.</tp:taxon-name-part><tp:taxon-name-part taxon-name-part-type="species" reg="walayaku">walayaku</tp:taxon-name-part></tp:taxon-name></italic> sp. nov. is similar to that of <italic><tp:taxon-name><tp:taxon-name-part taxon-name-part-type="genus" reg="Anapistula">A.</tp:taxon-name-part><tp:taxon-name-part taxon-name-part-type="species" reg="panensis">panensis</tp:taxon-name-part></tp:taxon-name></italic> Lin, Tao &amp; Li, 2013 by the relatively small bulb and the ventrally extended cymbium, but it differs by the short, blunt <abbrev xmlns:xlink="http://www.w3.org/1999/xlink" xlink:title="posterior projection of conductor" id="ABBRID0EYCBG" xlink:type="simple">C2</abbrev> (cf. Figs <xref ref-type="fig" rid="F5">5B</xref>, <xref ref-type="fig" rid="F8">8B</xref> to Figs <xref ref-type="fig" rid="F6">6B</xref>, <xref ref-type="fig" rid="F9">9B</xref>), the concave margin at the expanded part of the cymbium (cf. Figs <xref ref-type="fig" rid="F5">5A, B</xref>, <xref ref-type="fig" rid="F8">8A, B</xref> to Figs <xref ref-type="fig" rid="F6">6A, B</xref>, <xref ref-type="fig" rid="F9">9A, B</xref>) and the straight embolic tip (vs. bent) (cf. Figs <xref ref-type="fig" rid="F5">5A</xref>, <xref ref-type="fig" rid="F8">8A</xref> to Figs <xref ref-type="fig" rid="F6">6A</xref>, <xref ref-type="fig" rid="F9">9A</xref>). The female differs from most <italic><tp:taxon-name><tp:taxon-name-part taxon-name-part-type="genus" reg="Anapistula">Anapistula</tp:taxon-name-part></tp:taxon-name></italic> species by the rounded atrium and the wide <abbrev xmlns:xlink="http://www.w3.org/1999/xlink" xlink:title="median duct of vulva" id="ABBRID0ETEBG" xlink:type="simple">MD</abbrev> forming a Y-shape with the <abbrev xmlns:xlink="http://www.w3.org/1999/xlink" xlink:title="lateral branch of the MD" id="ABBRID0EXEBG" xlink:type="simple">Lb</abbrev> (Figs <xref ref-type="fig" rid="F5">5C, E</xref>, <xref ref-type="fig" rid="F8">8C</xref>). It seems similar to <italic><tp:taxon-name><tp:taxon-name-part taxon-name-part-type="genus" reg="Anapistula">A.</tp:taxon-name-part><tp:taxon-name-part taxon-name-part-type="species" reg="choojaiae">choojaiae</tp:taxon-name-part></tp:taxon-name></italic> but can be distinguished by the narrower base of the <abbrev xmlns:xlink="http://www.w3.org/1999/xlink" xlink:title="median duct of vulva" id="ABBRID0EOFBG" xlink:type="simple">MD</abbrev> and having an earlobe-shaped <abbrev xmlns:xlink="http://www.w3.org/1999/xlink" xlink:title="distal lobe of lateral branch" id="ABBRID0ESFBG" xlink:type="simple">Llb</abbrev> (cf. Figs <xref ref-type="fig" rid="F5">5E</xref>, <xref ref-type="fig" rid="F8">8D</xref> to <xref ref-type="bibr" rid="B39">Rivera-Quiroz et al. 2021</xref>: figs 8d, 9c).</p><fig id="F5" position="float" orientation="portrait"><object-id xmlns:xlink="http://www.w3.org/1999/xlink" content-type="doi" xlink:type="simple">10.3897/zookeys.1130.91467.figure5</object-id><object-id xmlns:xlink="http://www.w3.org/1999/xlink" content-type="arpha" xlink:type="simple">45765474-3E16-5DA7-A803-D0E64B95FBC4</object-id><label>Figure 5.</label><caption><p><italic><tp:taxon-name><tp:taxon-name-part taxon-name-part-type="genus" reg="Anapistula">Anapistula</tp:taxon-name-part><tp:taxon-name-part taxon-name-part-type="species" reg="walayaku">walayaku</tp:taxon-name-part></tp:taxon-name></italic> sp. nov. <bold>A</bold> male palp, prolateral <bold>B</bold> male palp, retrolateral <bold>C</bold> epigyne, ventral <bold>D</bold> vulva, ventral <bold>E</bold> vulva, dorsal. Abbreviations: A = epigynal atrium; <abbrev xmlns:xlink="http://www.w3.org/1999/xlink" xlink:title="anterior projection of conductor" id="ABBRID0E6GBG" xlink:type="simple">C1</abbrev> = anterior projection of conductor; <abbrev xmlns:xlink="http://www.w3.org/1999/xlink" xlink:title="posterior projection of conductor" id="ABBRID0EDHBG" xlink:type="simple">C2</abbrev> = posterior projection of conductor; <abbrev xmlns:xlink="http://www.w3.org/1999/xlink" xlink:title="cymbium" id="ABBRID0EHHBG" xlink:type="simple">Cy</abbrev> = cymbium; E = embolus; <abbrev xmlns:xlink="http://www.w3.org/1999/xlink" xlink:title="fertilization duct" id="ABBRID0ELHBG" xlink:type="simple">Fd</abbrev> = fertilization duct; <abbrev xmlns:xlink="http://www.w3.org/1999/xlink" xlink:title="lateral branch of the MD" id="ABBRID0EPHBG" xlink:type="simple">Lb</abbrev> = lateral branch of the <abbrev xmlns:xlink="http://www.w3.org/1999/xlink" xlink:title="median duct of vulva" id="ABBRID0ETHBG" xlink:type="simple">MD</abbrev>; <abbrev xmlns:xlink="http://www.w3.org/1999/xlink" xlink:title="distal lobe of lateral branch" id="ABBRID0EXHBG" xlink:type="simple">Llb</abbrev> = distal lobe of lateral branch; <abbrev xmlns:xlink="http://www.w3.org/1999/xlink" xlink:title="median duct of vulva" id="ABBRID0E2HBG" xlink:type="simple">MD</abbrev> = median duct of vulva; <abbrev xmlns:xlink="http://www.w3.org/1999/xlink" xlink:title="palpal patella" id="ABBRID0E6HBG" xlink:type="simple">Pa</abbrev> = palpal patella; S = spermatheca; <abbrev xmlns:xlink="http://www.w3.org/1999/xlink" xlink:title="sperm duct" id="ABBRID0EDIBG" xlink:type="simple">Sd</abbrev> = sperm duct; <abbrev xmlns:xlink="http://www.w3.org/1999/xlink" xlink:title="palpal tibia" id="ABBRID0EHIBG" xlink:type="simple">Te</abbrev> = palpal tibia. Scale bars: 0.10 (<bold>A–E</bold>).</p></caption><graphic xmlns:xlink="http://www.w3.org/1999/xlink" xlink:href="zookeys-1130-167_article-91467__-g005.jpg" position="float" orientation="portrait" xlink:type="simple" id="oo_772118.jpg"><uri content-type="original_file" xlink:type="simple">https://binary.pensoft.net/fig/772118</uri></graphic></fig><fig id="F6" position="float" orientation="portrait"><object-id xmlns:xlink="http://www.w3.org/1999/xlink" content-type="doi" xlink:type="simple">10.3897/zookeys.1130.91467.figure6</object-id><object-id xmlns:xlink="http://www.w3.org/1999/xlink" content-type="arpha" xlink:type="simple">8523E6CD-F05F-5B18-930B-219BEF72078E</object-id><label>Figure 6.</label><caption><p><italic><tp:taxon-name><tp:taxon-name-part taxon-name-part-type="genus" reg="Anapistula">Anapistula</tp:taxon-name-part><tp:taxon-name-part taxon-name-part-type="species" reg="panensis">panensis</tp:taxon-name-part></tp:taxon-name></italic><bold>A</bold> male palp, prolateral <bold>B</bold> male palp, retrolateral <bold>C</bold> epigyne, ventral <bold>D</bold> vulva, ventral <bold>E</bold> vulva, dorsal. Abbreviations: A = epigynal atrium; <abbrev xmlns:xlink="http://www.w3.org/1999/xlink" xlink:title="conductor" id="ABBRID0EPJBG" xlink:type="simple">Co</abbrev> = conductor; <abbrev xmlns:xlink="http://www.w3.org/1999/xlink" xlink:title="anterior projection of conductor" id="ABBRID0ETJBG" xlink:type="simple">C1</abbrev> = anterior projection of conductor; <abbrev xmlns:xlink="http://www.w3.org/1999/xlink" xlink:title="posterior projection of conductor" id="ABBRID0EXJBG" xlink:type="simple">C2</abbrev> = posterior projection of conductor; <abbrev xmlns:xlink="http://www.w3.org/1999/xlink" xlink:title="cymbium" id="ABBRID0E2JBG" xlink:type="simple">Cy</abbrev> = cymbium; E = embolus; <abbrev xmlns:xlink="http://www.w3.org/1999/xlink" xlink:title="fertilization duct" id="ABBRID0E6JBG" xlink:type="simple">Fd</abbrev> = fertilization duct; <abbrev xmlns:xlink="http://www.w3.org/1999/xlink" xlink:title="lateral branch of the MD" id="ABBRID0EDKBG" xlink:type="simple">Lb</abbrev> = lateral branch of the <abbrev xmlns:xlink="http://www.w3.org/1999/xlink" xlink:title="median duct of vulva" id="ABBRID0EHKBG" xlink:type="simple">MD</abbrev>; <abbrev xmlns:xlink="http://www.w3.org/1999/xlink" xlink:title="distal lobe of lateral branch" id="ABBRID0ELKBG" xlink:type="simple">Llb</abbrev> = distal lobe of lateral branch; <abbrev xmlns:xlink="http://www.w3.org/1999/xlink" xlink:title="median duct of vulva" id="ABBRID0EPKBG" xlink:type="simple">MD</abbrev> = median duct of vulva; <abbrev xmlns:xlink="http://www.w3.org/1999/xlink" xlink:title="palpal patella" id="ABBRID0ETKBG" xlink:type="simple">Pa</abbrev> = palpal patella; S = spermatheca; <abbrev xmlns:xlink="http://www.w3.org/1999/xlink" xlink:title="sperm duct" id="ABBRID0EXKBG" xlink:type="simple">Sd</abbrev> = sperm duct; <abbrev xmlns:xlink="http://www.w3.org/1999/xlink" xlink:title="palpal tibia" id="ABBRID0E2KBG" xlink:type="simple">Te</abbrev> = palpal tibia. Scale bars: 0.10 (<bold>A–E</bold>).</p></caption><graphic xmlns:xlink="http://www.w3.org/1999/xlink" xlink:href="zookeys-1130-167_article-91467__-g006.jpg" position="float" orientation="portrait" xlink:type="simple" id="oo_772119.jpg"><uri content-type="original_file" xlink:type="simple">https://binary.pensoft.net/fig/772119</uri></graphic></fig><fig id="F7" position="float" orientation="portrait"><object-id xmlns:xlink="http://www.w3.org/1999/xlink" content-type="doi" xlink:type="simple">10.3897/zookeys.1130.91467.figure7</object-id><object-id xmlns:xlink="http://www.w3.org/1999/xlink" content-type="arpha" xlink:type="simple">CC58C7AC-79F1-5544-9631-469D9523E3DC</object-id><label>Figure 7.</label><caption><p><italic><tp:taxon-name><tp:taxon-name-part taxon-name-part-type="genus" reg="Anapistula">Anapistula</tp:taxon-name-part><tp:taxon-name-part taxon-name-part-type="species" reg="sanjiao">sanjiao</tp:taxon-name-part></tp:taxon-name></italic> sp. nov. <bold>A</bold> male palp, prolateral <bold>B</bold> male palp, retrolateral <bold>C</bold> vulva, ventral <bold>D</bold> vulva, dorsal. Abbreviations: A = epigynal atrium; <abbrev xmlns:xlink="http://www.w3.org/1999/xlink" xlink:title="conductor" id="ABBRID0EBMBG" xlink:type="simple">Co</abbrev> = conductor; <abbrev xmlns:xlink="http://www.w3.org/1999/xlink" xlink:title="anterior projection of conductor" id="ABBRID0EFMBG" xlink:type="simple">C1</abbrev> = anterior projection of conductor; <abbrev xmlns:xlink="http://www.w3.org/1999/xlink" xlink:title="posterior projection of conductor" id="ABBRID0EJMBG" xlink:type="simple">C2</abbrev> = posterior projection of conductor; <abbrev xmlns:xlink="http://www.w3.org/1999/xlink" xlink:title="cymbium" id="ABBRID0ENMBG" xlink:type="simple">Cy</abbrev> = cymbium; E = embolus; <abbrev xmlns:xlink="http://www.w3.org/1999/xlink" xlink:title="fertilization duct" id="ABBRID0ERMBG" xlink:type="simple">Fd</abbrev> = fertilization duct; <abbrev xmlns:xlink="http://www.w3.org/1999/xlink" xlink:title="lateral branch of the MD" id="ABBRID0EVMBG" xlink:type="simple">Lb</abbrev> = lateral branch of the <abbrev xmlns:xlink="http://www.w3.org/1999/xlink" xlink:title="median duct of vulva" id="ABBRID0EZMBG" xlink:type="simple">MD</abbrev>; <abbrev xmlns:xlink="http://www.w3.org/1999/xlink" xlink:title="distal lobe of lateral branch" id="ABBRID0E4MBG" xlink:type="simple">Llb</abbrev> = distal lobe of lateral branch; <abbrev xmlns:xlink="http://www.w3.org/1999/xlink" xlink:title="median duct of vulva" id="ABBRID0EBNBG" xlink:type="simple">MD</abbrev> = median duct of vulva; <abbrev xmlns:xlink="http://www.w3.org/1999/xlink" xlink:title="palpal patella" id="ABBRID0EFNBG" xlink:type="simple">Pa</abbrev> = palpal patella; S = spermatheca; <abbrev xmlns:xlink="http://www.w3.org/1999/xlink" xlink:title="sperm duct" id="ABBRID0EJNBG" xlink:type="simple">Sd</abbrev> = sperm duct; <abbrev xmlns:xlink="http://www.w3.org/1999/xlink" xlink:title="palpal tibia" id="ABBRID0ENNBG" xlink:type="simple">Te</abbrev> = palpal tibia. Scale bars: 0.10 (<bold>A–D</bold>).</p></caption><graphic xmlns:xlink="http://www.w3.org/1999/xlink" xlink:href="zookeys-1130-167_article-91467__-g007.jpg" position="float" orientation="portrait" xlink:type="simple" id="oo_772120.jpg"><uri content-type="original_file" xlink:type="simple">https://binary.pensoft.net/fig/772120</uri></graphic></fig><fig id="F8" position="float" orientation="portrait"><object-id xmlns:xlink="http://www.w3.org/1999/xlink" content-type="doi" xlink:type="simple">10.3897/zookeys.1130.91467.figure8</object-id><object-id xmlns:xlink="http://www.w3.org/1999/xlink" content-type="arpha" xlink:type="simple">98E59B0D-664A-5149-B5C5-52FA2BB2E95A</object-id><label>Figure 8.</label><caption><p><italic><tp:taxon-name><tp:taxon-name-part taxon-name-part-type="genus" reg="Anapistula">Anapistula</tp:taxon-name-part><tp:taxon-name-part taxon-name-part-type="species" reg="walayaku">walayaku</tp:taxon-name-part></tp:taxon-name></italic> sp. nov. <bold>A</bold> male palp, prolateral <bold>B</bold> male palp, retrolateral <bold>C</bold> vulva, ventral <bold>D</bold> vulva, dorsal. Abbreviations: A = epigynal atrium; <abbrev xmlns:xlink="http://www.w3.org/1999/xlink" xlink:title="anterior projection of conductor" id="ABBRID0ETOBG" xlink:type="simple">C1</abbrev> = anterior projection of conductor; <abbrev xmlns:xlink="http://www.w3.org/1999/xlink" xlink:title="posterior projection of conductor" id="ABBRID0EXOBG" xlink:type="simple">C2</abbrev> = posterior projection of conductor; <abbrev xmlns:xlink="http://www.w3.org/1999/xlink" xlink:title="cymbium" id="ABBRID0E2OBG" xlink:type="simple">Cy</abbrev> = cymbium; E = embolus; <abbrev xmlns:xlink="http://www.w3.org/1999/xlink" xlink:title="fertilization duct" id="ABBRID0E6OBG" xlink:type="simple">Fd</abbrev> = fertilization duct; <abbrev xmlns:xlink="http://www.w3.org/1999/xlink" xlink:title="lateral branch of the MD" id="ABBRID0EDPBG" xlink:type="simple">Lb</abbrev> = lateral branch of the <abbrev xmlns:xlink="http://www.w3.org/1999/xlink" xlink:title="median duct of vulva" id="ABBRID0EHPBG" xlink:type="simple">MD</abbrev>; <abbrev xmlns:xlink="http://www.w3.org/1999/xlink" xlink:title="distal lobe of lateral branch" id="ABBRID0ELPBG" xlink:type="simple">Llb</abbrev> = distal lobe of lateral branch; <abbrev xmlns:xlink="http://www.w3.org/1999/xlink" xlink:title="median duct of vulva" id="ABBRID0EPPBG" xlink:type="simple">MD</abbrev> = median duct of vulva; <abbrev xmlns:xlink="http://www.w3.org/1999/xlink" xlink:title="palpal patella" id="ABBRID0ETPBG" xlink:type="simple">Pa</abbrev> = palpal patella; S = spermatheca; <abbrev xmlns:xlink="http://www.w3.org/1999/xlink" xlink:title="sperm duct" id="ABBRID0EXPBG" xlink:type="simple">Sd</abbrev> = sperm duct; <abbrev xmlns:xlink="http://www.w3.org/1999/xlink" xlink:title="palpal tibia" id="ABBRID0E2PBG" xlink:type="simple">Te</abbrev> = palpal tibia. Scale bars: 0.10 (<bold>A–D</bold>).</p></caption><graphic xmlns:xlink="http://www.w3.org/1999/xlink" xlink:href="zookeys-1130-167_article-91467__-g008.jpg" position="float" orientation="portrait" xlink:type="simple" id="oo_772121.jpg"><uri content-type="original_file" xlink:type="simple">https://binary.pensoft.net/fig/772121</uri></graphic></fig></tp:treatment-sec><tp:treatment-sec sec-type="description" id="SECID0EGQBG"><title>Description.</title><p><bold>Male</bold>: Carapace nearly round in male, ovoid in female, pale centrally and pale brown marginally, smooth surface and two central short setae (Fig. <xref ref-type="fig" rid="F3">3B</xref>). Lateral eyes vestigial, barely visible (Fig. <xref ref-type="fig" rid="F3">3B</xref>). Chelicerae with two promarginal teeth. Labium rectangular, fused to sternum (Fig. <xref ref-type="fig" rid="F3">3E</xref>). Sternum peltate, as long as wide, smooth, slightly convex, with sparse, short setae (Fig. <xref ref-type="fig" rid="F3">3E</xref>). Legs same colour as carapace (Figs <xref ref-type="fig" rid="F3">3B, E</xref>). Abdomen unknown. Spinnerets and anal tubercle pale. Somatic measurements: body length unknown. Carapace 0.32 long, 0.28 wide, 0.24 high; sternum 0.20 long, 0.20 wide; length of legs: I 1.00 (0.28, 0.12, 0.24, 0.14, 0.22), II 0.82 (0.20, 0.10, 0.18, 0.12, 0.22), III 0.76 (0.18, 0.10, 0.16, 0.10, 0.22), IV 0.80 (0.20, 0.08, 0.20, 0.14, 0.18); leg formula I-IV-II-III.</p><p><bold><italic>Palp</italic></bold>: small and weakly sclerotized. Femur swollen distally, with a long seta at retrolateral base. Patella short, as long as ½ length of tibia. Tibia contracted proximally, lacking setae. Cymbium with 4 retrolateral short and 3 dorsal long setae. Paracymbial rim concave, with 3 short setae (Figs <xref ref-type="fig" rid="F5">5B</xref>, <xref ref-type="fig" rid="F8">8B</xref>). Conductor sheet shaped, with two projections (<abbrev xmlns:xlink="http://www.w3.org/1999/xlink" xlink:title="anterior projection of conductor" id="ABBRID0ERRBG" xlink:type="simple">C1</abbrev> and <abbrev xmlns:xlink="http://www.w3.org/1999/xlink" xlink:title="posterior projection of conductor" id="ABBRID0EVRBG" xlink:type="simple">C2</abbrev>), <abbrev xmlns:xlink="http://www.w3.org/1999/xlink" xlink:title="anterior projection of conductor" id="ABBRID0EZRBG" xlink:type="simple">C1</abbrev> sharp, <abbrev xmlns:xlink="http://www.w3.org/1999/xlink" xlink:title="posterior projection of conductor" id="ABBRID0E4RBG" xlink:type="simple">C2</abbrev> broad, blunt distally. Embolus long, needle shaped, located posterior to conductor, its end nearly reaches apex of <abbrev xmlns:xlink="http://www.w3.org/1999/xlink" xlink:title="posterior projection of conductor" id="ABBRID0EBSBG" xlink:type="simple">C2</abbrev>. Sperm duct coiled ca 1.8 times inside bulb (Figs <xref ref-type="fig" rid="F5">5A, B</xref>, <xref ref-type="fig" rid="F8">8A, B</xref>).</p><p><bold>Female</bold>: prosoma pear-shaped, palps absent, others as in male (Fig. <xref ref-type="fig" rid="F3">3H, K</xref>). Abdomen sub-spherical, yellow, dorsally darker than ventrally, cuticle with sparse, short setae and weakly sclerotized spots (Fig. <xref ref-type="fig" rid="F3">3H, K</xref>). Somatic measurements: body length 0.64, carapace 0.32 long, 0.24 wide, 0.24 high; sternum 0.24 long, 0.24 wide; length of legs: I 0.96 (0.30, 0.12, 0.20, 0.18, 0.16), II 0.86 (0.28, 0.08, 0.18, 0.18, 0.14), III 0.70 (0.18, 0.08, 0.16, 0.14, 0.14), IV 0.82 (0.20, 0.06, 0.22, 0.14, 0.20); leg formula I-IV-II-III; abdomen 0.44 long, 0.40 wide, 0.44 high.</p><p><bold><italic>Epigyne</italic></bold>: flat, covered with sparse, long setae, without scape. Atrium nearly round, as broad as width of inner <abbrev xmlns:xlink="http://www.w3.org/1999/xlink" xlink:title="median duct of vulva" id="ABBRID0EATBG" xlink:type="simple">MD</abbrev>. Spermathecae spherical, separated by ca 1.2× their diameter, obviously sclerotized (Figs <xref ref-type="fig" rid="F3">3K</xref>, <xref ref-type="fig" rid="F5">5C</xref>, <xref ref-type="fig" rid="F8">8D</xref>). Lateral branch diverging from <abbrev xmlns:xlink="http://www.w3.org/1999/xlink" xlink:title="median duct of vulva" id="ABBRID0EQTBG" xlink:type="simple">MD</abbrev> forming “Y” (Figs <xref ref-type="fig" rid="F5">5D, E</xref>, <xref ref-type="fig" rid="F8">8C, D</xref>), as wide as ½ <abbrev xmlns:xlink="http://www.w3.org/1999/xlink" xlink:title="median duct of vulva" id="ABBRID0E3TBG" xlink:type="simple">MD</abbrev>, same long as ⅔ of <abbrev xmlns:xlink="http://www.w3.org/1999/xlink" xlink:title="median duct of vulva" id="ABBRID0EAUBG" xlink:type="simple">MD</abbrev>. Lateral branch runs along dorsal surface of spermathecae and ends in a short, transparent <abbrev xmlns:xlink="http://www.w3.org/1999/xlink" xlink:title="distal lobe of lateral branch" id="ABBRID0EEUBG" xlink:type="simple">Llb</abbrev>. Fertilization ducts very short, nearly invisible (Figs <xref ref-type="fig" rid="F5">5D, E</xref>, <xref ref-type="fig" rid="F8">8C, D</xref>).</p></tp:treatment-sec><tp:treatment-sec sec-type="natural history" id="SECID0EQUBG"><title>Natural history.</title><p>This species was found in the crevices of stalagmites and stalactites in the dark zone of a cave.</p></tp:treatment-sec><tp:treatment-sec sec-type="distribution" id="SECID0EVUBG"><title>Distribution.</title><p>China (Yunnan) (Fig. <xref ref-type="fig" rid="F10">10</xref>).</p></tp:treatment-sec><tp:treatment-sec><!--Section generated to contain objects referenced in tp:taxon-treatment.--><fig id="F3" position="float" orientation="portrait"><object-id xmlns:xlink="http://www.w3.org/1999/xlink" content-type="doi" xlink:type="simple">10.3897/zookeys.1130.91467.figure3</object-id><object-id xmlns:xlink="http://www.w3.org/1999/xlink" content-type="arpha" xlink:type="simple">690218A0-B608-5AAB-AC7A-C67C0BD77A92</object-id><label>Figure 3.</label><caption><p><italic><tp:taxon-name><tp:taxon-name-part taxon-name-part-type="genus" reg="Anapistula">Anapistula</tp:taxon-name-part><tp:taxon-name-part taxon-name-part-type="species" reg="sanjiao">sanjiao</tp:taxon-name-part></tp:taxon-name></italic> sp. nov. (<bold>A, D, G, J</bold>), <italic><tp:taxon-name><tp:taxon-name-part taxon-name-part-type="genus" reg="Anapistula">Anapistula</tp:taxon-name-part><tp:taxon-name-part taxon-name-part-type="species" reg="walayaku">walayaku</tp:taxon-name-part></tp:taxon-name></italic> sp. nov. (<bold>B, E, H, K</bold>), and <italic><tp:taxon-name><tp:taxon-name-part taxon-name-part-type="genus" reg="Anapistula">Anapistula</tp:taxon-name-part><tp:taxon-name-part taxon-name-part-type="species" reg="panensis">panensis</tp:taxon-name-part></tp:taxon-name></italic> (<bold>C, F, I, L</bold>) <bold>A, C</bold> male habitus, dorsal <bold>D, F</bold> male habitus, ventral <bold>B</bold> male prosoma, dorsal <bold>E</bold> male prosoma, ventral <bold>G–I</bold> female habitus, dorsal <bold>J–L</bold> female habitus, ventral. Scale bars: 0.20 (<bold>A–L</bold>).</p></caption><graphic xmlns:xlink="http://www.w3.org/1999/xlink" xlink:href="zookeys-1130-167_article-91467__-g003.jpg" position="float" orientation="portrait" xlink:type="simple" id="oo_772116.jpg"><uri content-type="original_file" xlink:type="simple">https://binary.pensoft.net/fig/772116</uri></graphic></fig><table-wrap id="T2" position="float" orientation="portrait"><label>Table 2.</label><caption><p>GenBank accession numbers for new DNA sequence data from three <italic><tp:taxon-name><tp:taxon-name-part taxon-name-part-type="genus" reg="Anapistula">Anapistula</tp:taxon-name-part></tp:taxon-name></italic> species.</p></caption><table id="TID0EY6BG" rules="all"><tbody><tr><th rowspan="1" colspan="1">Species</th><th rowspan="1" colspan="1">Identifier</th><th rowspan="1" colspan="1">Sex/Stage</th><th rowspan="1" colspan="1">16S</th><th rowspan="1" colspan="1">18S</th><th rowspan="1" colspan="1">28S</th><th rowspan="1" colspan="1">COI</th><th rowspan="1" colspan="1">H3</th></tr><tr><td rowspan="2" colspan="1">
                  <italic>
                    <tp:taxon-name><tp:taxon-name-part taxon-name-part-type="genus" reg="Anapistula">Anapistula</tp:taxon-name-part><tp:taxon-name-part taxon-name-part-type="species" reg="panensis">panensis</tp:taxon-name-part></tp:taxon-name>
                  </italic>
                </td><td rowspan="1" colspan="1">HA020</td><td rowspan="1" colspan="1">♀/adult</td><td rowspan="1" colspan="1">–</td><td rowspan="1" colspan="1" style="color: #152959">
                  <ext-link xmlns:xlink="http://www.w3.org/1999/xlink" ext-link-type="gen" xlink:href="OP120815" xlink:type="simple">OP120815</ext-link>
                </td><td rowspan="1" colspan="1" style="color: #152959">
                  <ext-link xmlns:xlink="http://www.w3.org/1999/xlink" ext-link-type="gen" xlink:href="OP120929" xlink:type="simple">OP120929</ext-link>
                </td><td rowspan="1" colspan="1" style="color: #152959">
                  <ext-link xmlns:xlink="http://www.w3.org/1999/xlink" ext-link-type="gen" xlink:href="OP117477" xlink:type="simple">OP117477</ext-link>
                </td><td rowspan="1" colspan="1" style="color: #152959">
                  <ext-link xmlns:xlink="http://www.w3.org/1999/xlink" ext-link-type="gen" xlink:href="OP131579" xlink:type="simple">OP131579</ext-link>
                </td></tr><tr><td rowspan="1" colspan="1">HA020</td><td rowspan="1" colspan="1">♂/juvenile</td><td rowspan="1" colspan="1">–</td><td rowspan="1" colspan="1" style="color: #152959">
                  <ext-link xmlns:xlink="http://www.w3.org/1999/xlink" ext-link-type="gen" xlink:href="OP120816" xlink:type="simple">OP120816</ext-link>
                </td><td rowspan="1" colspan="1" style="color: #152959">
                  <ext-link xmlns:xlink="http://www.w3.org/1999/xlink" ext-link-type="gen" xlink:href="OP120930" xlink:type="simple">OP120930</ext-link>
                </td><td rowspan="1" colspan="1" style="color: #152959">
                  <ext-link xmlns:xlink="http://www.w3.org/1999/xlink" ext-link-type="gen" xlink:href="OP117478" xlink:type="simple">OP117478</ext-link>
                </td><td rowspan="1" colspan="1" style="color: #152959">
                  <ext-link xmlns:xlink="http://www.w3.org/1999/xlink" ext-link-type="gen" xlink:href="OP131580" xlink:type="simple">OP131580</ext-link>
                </td></tr><tr><td rowspan="2" colspan="1"><italic><tp:taxon-name><tp:taxon-name-part taxon-name-part-type="genus" reg="Anapistula">Anapistula</tp:taxon-name-part><tp:taxon-name-part taxon-name-part-type="species" reg="sanjiao">sanjiao</tp:taxon-name-part></tp:taxon-name></italic> sp. nov.</td><td rowspan="1" colspan="1">HA125</td><td rowspan="1" colspan="1">♂/adult</td><td rowspan="1" colspan="1">–</td><td rowspan="1" colspan="1" style="color: #152959">
                  <ext-link xmlns:xlink="http://www.w3.org/1999/xlink" ext-link-type="gen" xlink:href="OP120819" xlink:type="simple">OP120819</ext-link>
                </td><td rowspan="1" colspan="1" style="color: #152959">
                  <ext-link xmlns:xlink="http://www.w3.org/1999/xlink" ext-link-type="gen" xlink:href="OP120933" xlink:type="simple">OP120933</ext-link>
                </td><td rowspan="1" colspan="1" style="color: #152959">
                  <ext-link xmlns:xlink="http://www.w3.org/1999/xlink" ext-link-type="gen" xlink:href="OP117481" xlink:type="simple">OP117481</ext-link>
                </td><td rowspan="1" colspan="1" style="color: #152959">
                  <ext-link xmlns:xlink="http://www.w3.org/1999/xlink" ext-link-type="gen" xlink:href="OP131583" xlink:type="simple">OP131583</ext-link>
                </td></tr><tr><td rowspan="1" colspan="1">HA125</td><td rowspan="1" colspan="1">♀/adult</td><td rowspan="1" colspan="1">–</td><td rowspan="1" colspan="1" style="color: #152959">
                  <ext-link xmlns:xlink="http://www.w3.org/1999/xlink" ext-link-type="gen" xlink:href="OP120818" xlink:type="simple">OP120818</ext-link>
                </td><td rowspan="1" colspan="1" style="color: #152959">
                  <ext-link xmlns:xlink="http://www.w3.org/1999/xlink" ext-link-type="gen" xlink:href="OP120932" xlink:type="simple">OP120932</ext-link>
                </td><td rowspan="1" colspan="1" style="color: #152959">
                  <ext-link xmlns:xlink="http://www.w3.org/1999/xlink" ext-link-type="gen" xlink:href="OP117480" xlink:type="simple">OP117480</ext-link>
                </td><td rowspan="1" colspan="1" style="color: #152959">
                  <ext-link xmlns:xlink="http://www.w3.org/1999/xlink" ext-link-type="gen" xlink:href="OP131582" xlink:type="simple">OP131582</ext-link>
                </td></tr><tr><td rowspan="4" colspan="1"><italic><tp:taxon-name><tp:taxon-name-part taxon-name-part-type="genus" reg="Anapistula">Anapistula</tp:taxon-name-part><tp:taxon-name-part taxon-name-part-type="species" reg="walayaku">walayaku</tp:taxon-name-part></tp:taxon-name></italic> sp. nov.</td><td rowspan="1" colspan="1">HA138</td><td rowspan="1" colspan="1">♂/adult</td><td rowspan="1" colspan="1" style="color: #152959">
                  <ext-link xmlns:xlink="http://www.w3.org/1999/xlink" ext-link-type="gen" xlink:href="OP133563" xlink:type="simple">OP133563</ext-link>
                </td><td rowspan="1" colspan="1" style="color: #152959">
                  <ext-link xmlns:xlink="http://www.w3.org/1999/xlink" ext-link-type="gen" xlink:href="OP120822" xlink:type="simple">OP120822</ext-link>
                </td><td rowspan="1" colspan="1" style="color: #152959">
                  <ext-link xmlns:xlink="http://www.w3.org/1999/xlink" ext-link-type="gen" xlink:href="OP120936" xlink:type="simple">OP120936</ext-link>
                </td><td rowspan="1" colspan="1" style="color: #152959">
                  <ext-link xmlns:xlink="http://www.w3.org/1999/xlink" ext-link-type="gen" xlink:href="OP117484" xlink:type="simple">OP117484</ext-link>
                </td><td rowspan="1" colspan="1" style="color: #152959">
                  <ext-link xmlns:xlink="http://www.w3.org/1999/xlink" ext-link-type="gen" xlink:href="OP131586" xlink:type="simple">OP131586</ext-link>
                </td></tr><tr><td rowspan="1" colspan="1">HA138</td><td rowspan="1" colspan="1">♀/adult</td><td rowspan="1" colspan="1">–</td><td rowspan="1" colspan="1" style="color: #152959">
                  <ext-link xmlns:xlink="http://www.w3.org/1999/xlink" ext-link-type="gen" xlink:href="OP120820" xlink:type="simple">OP120820</ext-link>
                </td><td rowspan="1" colspan="1" style="color: #152959">
                  <ext-link xmlns:xlink="http://www.w3.org/1999/xlink" ext-link-type="gen" xlink:href="OP120934" xlink:type="simple">OP120934</ext-link>
                </td><td rowspan="1" colspan="1" style="color: #152959">
                  <ext-link xmlns:xlink="http://www.w3.org/1999/xlink" ext-link-type="gen" xlink:href="OP117482" xlink:type="simple">OP117482</ext-link>
                </td><td rowspan="1" colspan="1" style="color: #152959">
                  <ext-link xmlns:xlink="http://www.w3.org/1999/xlink" ext-link-type="gen" xlink:href="OP131584" xlink:type="simple">OP131584</ext-link>
                </td></tr><tr><td rowspan="1" colspan="1">HA138</td><td rowspan="1" colspan="1">♀/juvenile</td><td rowspan="1" colspan="1" style="color: #152959">
                  <ext-link xmlns:xlink="http://www.w3.org/1999/xlink" ext-link-type="gen" xlink:href="OP133562" xlink:type="simple">OP133562</ext-link>
                </td><td rowspan="1" colspan="1" style="color: #152959">
                  <ext-link xmlns:xlink="http://www.w3.org/1999/xlink" ext-link-type="gen" xlink:href="OP120821" xlink:type="simple">OP120821</ext-link>
                </td><td rowspan="1" colspan="1" style="color: #152959">
                  <ext-link xmlns:xlink="http://www.w3.org/1999/xlink" ext-link-type="gen" xlink:href="OP120935" xlink:type="simple">OP120935</ext-link>
                </td><td rowspan="1" colspan="1" style="color: #152959">
                  <ext-link xmlns:xlink="http://www.w3.org/1999/xlink" ext-link-type="gen" xlink:href="OP117483" xlink:type="simple">OP117483</ext-link>
                </td><td rowspan="1" colspan="1" style="color: #152959">
                  <ext-link xmlns:xlink="http://www.w3.org/1999/xlink" ext-link-type="gen" xlink:href="OP131585" xlink:type="simple">OP131585</ext-link>
                </td></tr><tr><td rowspan="1" colspan="1">HA106</td><td rowspan="1" colspan="1">♀/adult</td><td rowspan="1" colspan="1" style="color: #152959">
                  <ext-link xmlns:xlink="http://www.w3.org/1999/xlink" ext-link-type="gen" xlink:href="OP133561" xlink:type="simple">OP133561</ext-link>
                </td><td rowspan="1" colspan="1" style="color: #152959">
                  <ext-link xmlns:xlink="http://www.w3.org/1999/xlink" ext-link-type="gen" xlink:href="OP120817" xlink:type="simple">OP120817</ext-link>
                </td><td rowspan="1" colspan="1" style="color: #152959">
                  <ext-link xmlns:xlink="http://www.w3.org/1999/xlink" ext-link-type="gen" xlink:href="OP120931" xlink:type="simple">OP120931</ext-link>
                </td><td rowspan="1" colspan="1" style="color: #152959">
                  <ext-link xmlns:xlink="http://www.w3.org/1999/xlink" ext-link-type="gen" xlink:href="OP117479" xlink:type="simple">OP117479</ext-link>
                </td><td rowspan="1" colspan="1" style="color: #152959">
                  <ext-link xmlns:xlink="http://www.w3.org/1999/xlink" ext-link-type="gen" xlink:href="OP131581" xlink:type="simple">OP131581</ext-link>
                </td></tr></tbody></table></table-wrap><fig id="F9" position="float" orientation="portrait"><object-id xmlns:xlink="http://www.w3.org/1999/xlink" content-type="doi" xlink:type="simple">10.3897/zookeys.1130.91467.figure9</object-id><object-id xmlns:xlink="http://www.w3.org/1999/xlink" content-type="arpha" xlink:type="simple">147E36E1-DA5A-5E0E-9CB1-6B1CBEE81369</object-id><label>Figure 9.</label><caption><p><italic><tp:taxon-name><tp:taxon-name-part taxon-name-part-type="genus" reg="Anapistula">Anapistula</tp:taxon-name-part><tp:taxon-name-part taxon-name-part-type="species" reg="panensis">panensis</tp:taxon-name-part></tp:taxon-name></italic><bold>A</bold> male palp, prolateral <bold>B</bold> male palp, retrolateral <bold>C</bold> vulva, ventral <bold>D</bold> vulva, dorsal. Abbreviations: A = epigynal atrium; <abbrev xmlns:xlink="http://www.w3.org/1999/xlink" xlink:title="conductor" id="ABBRID0EGAAI" xlink:type="simple">Co</abbrev> = conductor; <abbrev xmlns:xlink="http://www.w3.org/1999/xlink" xlink:title="anterior projection of conductor" id="ABBRID0EKAAI" xlink:type="simple">C1</abbrev> = anterior projection of conductor; <abbrev xmlns:xlink="http://www.w3.org/1999/xlink" xlink:title="posterior projection of conductor" id="ABBRID0EOAAI" xlink:type="simple">C2</abbrev> = posterior projection of conductor; <abbrev xmlns:xlink="http://www.w3.org/1999/xlink" xlink:title="cymbium" id="ABBRID0ESAAI" xlink:type="simple">Cy</abbrev> = cymbium; E = embolus; <abbrev xmlns:xlink="http://www.w3.org/1999/xlink" xlink:title="fertilization duct" id="ABBRID0EWAAI" xlink:type="simple">Fd</abbrev> = fertilization duct; <abbrev xmlns:xlink="http://www.w3.org/1999/xlink" xlink:title="lateral branch of the MD" id="ABBRID0E1AAI" xlink:type="simple">Lb</abbrev> = lateral branch of the <abbrev xmlns:xlink="http://www.w3.org/1999/xlink" xlink:title="median duct of vulva" id="ABBRID0E5AAI" xlink:type="simple">MD</abbrev>; <abbrev xmlns:xlink="http://www.w3.org/1999/xlink" xlink:title="distal lobe of lateral branch" id="ABBRID0ECBAI" xlink:type="simple">Llb</abbrev> = distal lobe of lateral branch; <abbrev xmlns:xlink="http://www.w3.org/1999/xlink" xlink:title="median duct of vulva" id="ABBRID0EGBAI" xlink:type="simple">MD</abbrev> = median duct of vulva; <abbrev xmlns:xlink="http://www.w3.org/1999/xlink" xlink:title="palpal patella" id="ABBRID0EKBAI" xlink:type="simple">Pa</abbrev> = palpal patella; S = spermatheca; <abbrev xmlns:xlink="http://www.w3.org/1999/xlink" xlink:title="sperm duct" id="ABBRID0EOBAI" xlink:type="simple">Sd</abbrev> = sperm duct; <abbrev xmlns:xlink="http://www.w3.org/1999/xlink" xlink:title="palpal tibia" id="ABBRID0ESBAI" xlink:type="simple">Te</abbrev> = palpal tibia. Scale bars: 0.10 (<bold>A–D</bold>).</p></caption><graphic xmlns:xlink="http://www.w3.org/1999/xlink" xlink:href="zookeys-1130-167_article-91467__-g009.jpg" position="float" orientation="portrait" xlink:type="simple" id="oo_772122.jpg"><uri content-type="original_file" xlink:type="simple">https://binary.pensoft.net/fig/772122</uri></graphic></fig><fig id="F10" position="float" orientation="portrait"><object-id xmlns:xlink="http://www.w3.org/1999/xlink" content-type="doi" xlink:type="simple">10.3897/zookeys.1130.91467.figure10</object-id><object-id xmlns:xlink="http://www.w3.org/1999/xlink" content-type="arpha" xlink:type="simple">F16F629A-BA39-50DE-A81F-2969C3626476</object-id><label>Figure 10.</label><caption><p>Distribution records of three Chinese cave-dwelling <italic><tp:taxon-name><tp:taxon-name-part taxon-name-part-type="genus" reg="Anapistula">Anapistula</tp:taxon-name-part></tp:taxon-name></italic> species.</p></caption><graphic xmlns:xlink="http://www.w3.org/1999/xlink" xlink:href="zookeys-1130-167_article-91467__-g010.jpg" position="float" orientation="portrait" xlink:type="simple" id="oo_772123.jpg"><uri content-type="original_file" xlink:type="simple">https://binary.pensoft.net/fig/772123</uri></graphic></fig></tp:treatment-sec><ref-list><ref id="B39"><mixed-citation xmlns:xlink="http://www.w3.org/1999/xlink" xlink:type="simple"><person-group><name name-style="western"><surname>Rivera-Quiroz</surname><given-names>FA</given-names></name><name name-style="western"><surname>Petcharad</surname><given-names>B</given-names></name><name name-style="western"><surname>Miller</surname><given-names>JA</given-names></name></person-group> (<year>2021</year>) <article-title>First records and three new species of the family <tp:taxon-name><tp:taxon-name-part taxon-name-part-type="family">Symphytognathidae</tp:taxon-name-part></tp:taxon-name> (<tp:taxon-name><tp:taxon-name-part taxon-name-part-type="class">Arachnida</tp:taxon-name-part></tp:taxon-name>, <tp:taxon-name><tp:taxon-name-part taxon-name-part-type="order">Araneae</tp:taxon-name-part></tp:taxon-name>) from Thailand, and the circumscription of the genus <italic><tp:taxon-name><tp:taxon-name-part taxon-name-part-type="genus">Crassignatha</tp:taxon-name-part></tp:taxon-name></italic> Wunderlich, 1995.</article-title><source>ZooKeys</source><volume>1012</volume>: <fpage>21</fpage>–<lpage>53</lpage>. <ext-link xlink:href="10.3897/zookeys.1012.57047" ext-link-type="doi" xlink:type="simple">https://doi.org/10.3897/zookeys.1012.57047</ext-link></mixed-citation></ref></ref-list></tp:taxon-treatment>
