# Supplementary material for: ﻿Systematic notes on three troglobitic Anapistula (Araneae, Symphytognathidae) spiders from China, with the descriptions of two new species
Source: Zookeys. 2022 Nov 21;1130:167–89. doi: 10.3897/zookeys.1130.91467 (PMC9836665; doi:10.3897/zookeys.1130.91467)
Supplement: XML Treatment for Anapistula panensis [file zookeys.1130.91467-treatment4.xml]

<!DOCTYPE tp:taxon-treatment
  PUBLIC "-//TaxonX//DTD Taxonomic Treatment Publishing DTD v0 20100105//EN" "tax-treatment-NSO.dtd">
<tp:taxon-treatment xmlns:tp="http://www.plazi.org/taxpub"><tp:treatment-meta><kwd-group><label>Taxon classification</label><kwd>
                <named-content content-type="kingdom">Animalia</named-content>
              </kwd><kwd>
                <named-content content-type="order">Araneae</named-content>
              </kwd><kwd>
                <named-content content-type="family">Symphytognathidae</named-content>
              </kwd></kwd-group><mixed-citation publication-type="journal"><person-group><name><surname>Wang</surname><given-names>Shuqiao</given-names></name><name><surname>Lu</surname><given-names>Ying</given-names></name><name><surname>Li</surname><given-names>Ya</given-names></name><name><surname>Li</surname><given-names>Shuqiang</given-names></name><name><surname>Lin</surname><given-names>Yucheng</given-names></name></person-group><article-title>﻿Systematic notes on three troglobitic <italic><tp:taxon-name><tp:taxon-name-part taxon-name-part-type="genus" reg="Anapistula">Anapistula</tp:taxon-name-part></tp:taxon-name></italic> (<tp:taxon-name><tp:taxon-name-part taxon-name-part-type="order">Araneae</tp:taxon-name-part></tp:taxon-name>, <tp:taxon-name><tp:taxon-name-part taxon-name-part-type="family">Symphytognathidae</tp:taxon-name-part></tp:taxon-name>) spiders from China, with the descriptions of two new species</article-title><source>Zookeys</source><day>21</day><month>11</month><year>2022</year><volume>1130</volume><fpage>167</fpage><lpage>189</lpage><pub-id pub-id-type="doi">10.3897/zookeys.1130.91467</pub-id></mixed-citation></tp:treatment-meta><tp:nomenclature><label>﻿</label><tp:taxon-name>
              <object-id xmlns:xlink="http://www.w3.org/1999/xlink" content-type="arpha" xlink:type="simple">D65CF3D4-2C89-5E54-AE2B-17713D135C49</object-id>
              <tp:taxon-name-part taxon-name-part-type="genus" reg="Anapistula">Anapistula</tp:taxon-name-part>
              <tp:taxon-name-part taxon-name-part-type="species" reg="panensis">panensis</tp:taxon-name-part>
            </tp:taxon-name><tp:taxon-authority>Lin, Tao &amp; S. Li, 2013</tp:taxon-authority><xref ref-type="fig" rid="F3">Figs 3C, F, I, L</xref><xref ref-type="fig" rid="F6">, 6A–E</xref><xref ref-type="fig" rid="F9">, 9A–D</xref><tp:nomenclature-citation-list><tp:nomenclature-citation><tp:taxon-name>
                  <tp:taxon-name-part taxon-name-part-type="genus" reg="Anapistula">Anapistula</tp:taxon-name-part>
                  <tp:taxon-name-part taxon-name-part-type="species" reg="panensis">panensis</tp:taxon-name-part>
                </tp:taxon-name><comment>Lin, Tao &amp; Li, 2013: 53, figs 1–5 (♂♀).</comment></tp:nomenclature-citation></tp:nomenclature-citation-list></tp:nomenclature><tp:treatment-sec sec-type="type material" id="SECID0E4WBG"><title>Type material.</title><p><bold><italic>Holotype</italic></bold> ♂ and <bold><italic>paratypes</italic></bold> 1♂ 50♀ (<named-content xmlns:xlink="http://www.w3.org/1999/xlink" content-type="dwc:institutional_code" xlink:title="Institute of Zoology, Chinese Academy of Sciences, Beijing, China" xlink:href="http://grbio.org/institution/institute-zoology-chinese-academy-sciences" xlink:type="simple">IZCAS</named-content>) from <bold>China</bold>: Guizhou Province, Liupanshui City, Pan County, Zhudong Township, Shiliping Village, Shenxian Cave (<named-content xmlns:xlink="http://www.w3.org/1999/xlink" content-type="dwc:verbatimCoordinates" xlink:type="simple"><named-content content-type="geo-json" specific-use="{&#34;type&#34;:&#34;Point&#34;,&#34;coordinates&#34;:[104.756530,25.623670]}" id="NCID0EVXBG" xlink:type="simple">25.62367°N, 104.75653°E</named-content></named-content>, 1687 m), 15.IV.2007, J. Liu &amp; Y. Lin leg. Examined.</p></tp:treatment-sec><tp:treatment-sec sec-type="material" id="SECID0E1XBG"><title>Other material examined.</title><p>51♀ 18 juvs (<named-content xmlns:xlink="http://www.w3.org/1999/xlink" content-type="dwc:institutional_code" xlink:title="Natural History Museum of Sichuan University" xlink:href="http://grbio.org/institution/sichuan-university" xlink:type="simple">NHMSU</named-content>-HA020) from <bold>China</bold>: same data as type locality, 26.IV.2010, Y. Lin &amp; Q. Zhao leg.; 1♂ 67♀ 20 juvs (<named-content xmlns:xlink="http://www.w3.org/1999/xlink" content-type="dwc:institutional_code" xlink:title="Natural History Museum of Sichuan University" xlink:href="http://grbio.org/institution/sichuan-university" xlink:type="simple">NHMSU</named-content>-QX003) same data as type locality, 24.VIII.2020, Y. Lin et al. leg.; 1♀ 1 juv (<named-content xmlns:xlink="http://www.w3.org/1999/xlink" content-type="dwc:institutional_code" xlink:title="Natural History Museum of Sichuan University" xlink:href="http://grbio.org/institution/sichuan-university" xlink:type="simple">NHMSU</named-content>-HA020) used for sequencing, GenBank accession numbers given in Table <xref ref-type="table" rid="T2">2</xref>, same data as for preceding.</p></tp:treatment-sec><tp:treatment-sec sec-type="diagnosis" id="SECID0EVYBG"><title>Diagnosis.</title><p>The male of <italic><tp:taxon-name><tp:taxon-name-part taxon-name-part-type="genus" reg="Anapistula">A.</tp:taxon-name-part><tp:taxon-name-part taxon-name-part-type="species" reg="panensis">panensis</tp:taxon-name-part></tp:taxon-name></italic> is similar to that of <italic><tp:taxon-name><tp:taxon-name-part taxon-name-part-type="genus" reg="Anapistula">A.</tp:taxon-name-part><tp:taxon-name-part taxon-name-part-type="species" reg="choojaiae">choojaiae</tp:taxon-name-part></tp:taxon-name></italic> in the shape of the palp and in having <abbrev xmlns:xlink="http://www.w3.org/1999/xlink" xlink:title="anterior projection of conductor" id="ABBRID0ERZBG" xlink:type="simple">C1</abbrev> and <abbrev xmlns:xlink="http://www.w3.org/1999/xlink" xlink:title="posterior projection of conductor" id="ABBRID0EVZBG" xlink:type="simple">C2</abbrev> roughly equal in length, but it differs by a narrower <abbrev xmlns:xlink="http://www.w3.org/1999/xlink" xlink:title="anterior projection of conductor" id="ABBRID0EZZBG" xlink:type="simple">C1</abbrev> and a wider <abbrev xmlns:xlink="http://www.w3.org/1999/xlink" xlink:title="posterior projection of conductor" id="ABBRID0E4ZBG" xlink:type="simple">C2</abbrev>, a longer embolus, and having three setae on the paracymbium (vs. two; cf. Figs <xref ref-type="fig" rid="F6">6A, B</xref>, <xref ref-type="fig" rid="F9">9A, B</xref>; <xref ref-type="bibr" rid="B28">Lin et al. 2013</xref>: figs 1, 2 with <xref ref-type="bibr" rid="B39">Rivera-Quiroz et al. 2021</xref>: figs 7c, 9a, b). The female differs from most <italic><tp:taxon-name><tp:taxon-name-part taxon-name-part-type="genus" reg="Anapistula">Anapistula</tp:taxon-name-part></tp:taxon-name></italic> species by the Y-shaped epigynal median duct; it shares this character with <italic><tp:taxon-name><tp:taxon-name-part taxon-name-part-type="genus" reg="Anapistula">A.</tp:taxon-name-part><tp:taxon-name-part taxon-name-part-type="species" reg="orbisterna">orbisterna</tp:taxon-name-part></tp:taxon-name></italic>, <italic><tp:taxon-name><tp:taxon-name-part taxon-name-part-type="genus" reg="Anapistula">A.</tp:taxon-name-part><tp:taxon-name-part taxon-name-part-type="species" reg="secreta">secreta</tp:taxon-name-part></tp:taxon-name></italic>, <italic><tp:taxon-name><tp:taxon-name-part taxon-name-part-type="genus" reg="Anapistula">A.</tp:taxon-name-part><tp:taxon-name-part taxon-name-part-type="species" reg="bifurcate">bifurcate</tp:taxon-name-part></tp:taxon-name></italic>, <italic><tp:taxon-name><tp:taxon-name-part taxon-name-part-type="genus" reg="Anapistula">A.</tp:taxon-name-part><tp:taxon-name-part taxon-name-part-type="species" reg="tonga">tonga</tp:taxon-name-part></tp:taxon-name></italic>, <italic><tp:taxon-name><tp:taxon-name-part taxon-name-part-type="genus" reg="Anapistula">A.</tp:taxon-name-part><tp:taxon-name-part taxon-name-part-type="species" reg="choojaiae">choojaiae</tp:taxon-name-part></tp:taxon-name></italic>, <italic><tp:taxon-name><tp:taxon-name-part taxon-name-part-type="genus" reg="Anapistula">A.</tp:taxon-name-part><tp:taxon-name-part taxon-name-part-type="species" reg="equatoriana">equatoriana</tp:taxon-name-part></tp:taxon-name></italic>, <italic><tp:taxon-name><tp:taxon-name-part taxon-name-part-type="genus" reg="Anapistula">A.</tp:taxon-name-part><tp:taxon-name-part taxon-name-part-type="species" reg="zhengi">zhengi</tp:taxon-name-part></tp:taxon-name></italic>, <italic><tp:taxon-name><tp:taxon-name-part taxon-name-part-type="genus" reg="Anapistula">A.</tp:taxon-name-part><tp:taxon-name-part taxon-name-part-type="species" reg="sanjiao">sanjiao</tp:taxon-name-part></tp:taxon-name></italic> sp. nov. and <italic><tp:taxon-name><tp:taxon-name-part taxon-name-part-type="genus" reg="Anapistula">A.</tp:taxon-name-part><tp:taxon-name-part taxon-name-part-type="species" reg="walayaku">walayaku</tp:taxon-name-part></tp:taxon-name></italic> sp. nov. <italic><tp:taxon-name><tp:taxon-name-part taxon-name-part-type="genus" reg="Anapistula">Anapistula</tp:taxon-name-part><tp:taxon-name-part taxon-name-part-type="species" reg="panensis">panensis</tp:taxon-name-part></tp:taxon-name></italic> differs from all of these by the width and length of the <abbrev xmlns:xlink="http://www.w3.org/1999/xlink" xlink:title="median duct of vulva" id="ABBRID0EG5BG" xlink:type="simple">MD</abbrev>, the length of the lateral branches, and the shape and relative size of the atrium (Figs <xref ref-type="fig" rid="F6">6C–E</xref>, <xref ref-type="fig" rid="F9">9C, D</xref> and <xref ref-type="bibr" rid="B28">Lin et al. 2013</xref>: figs 3, 4 vs. <xref ref-type="bibr" rid="B13">Forster and Platnick 1977</xref>: fig. 19; <xref ref-type="bibr" rid="B18">Harvey 1998</xref>: figs 9, 19; <xref ref-type="bibr" rid="B39">Rivera-Quiroz et al. 2021</xref>: figs 8d, 9c; <xref ref-type="bibr" rid="B7">Dupérré and Tapia 2017</xref>: fig. 33; <xref ref-type="bibr" rid="B28">Lin et al. 2013</xref>: figs 8, 9).</p><fig id="F9" position="float" orientation="portrait"><object-id xmlns:xlink="http://www.w3.org/1999/xlink" content-type="doi" xlink:type="simple">10.3897/zookeys.1130.91467.figure9</object-id><object-id xmlns:xlink="http://www.w3.org/1999/xlink" content-type="arpha" xlink:type="simple">147E36E1-DA5A-5E0E-9CB1-6B1CBEE81369</object-id><label>Figure 9.</label><caption><p><italic><tp:taxon-name><tp:taxon-name-part taxon-name-part-type="genus" reg="Anapistula">Anapistula</tp:taxon-name-part><tp:taxon-name-part taxon-name-part-type="species" reg="panensis">panensis</tp:taxon-name-part></tp:taxon-name></italic><bold>A</bold> male palp, prolateral <bold>B</bold> male palp, retrolateral <bold>C</bold> vulva, ventral <bold>D</bold> vulva, dorsal. Abbreviations: A = epigynal atrium; <abbrev xmlns:xlink="http://www.w3.org/1999/xlink" xlink:title="conductor" id="ABBRID0EGAAI" xlink:type="simple">Co</abbrev> = conductor; <abbrev xmlns:xlink="http://www.w3.org/1999/xlink" xlink:title="anterior projection of conductor" id="ABBRID0EKAAI" xlink:type="simple">C1</abbrev> = anterior projection of conductor; <abbrev xmlns:xlink="http://www.w3.org/1999/xlink" xlink:title="posterior projection of conductor" id="ABBRID0EOAAI" xlink:type="simple">C2</abbrev> = posterior projection of conductor; <abbrev xmlns:xlink="http://www.w3.org/1999/xlink" xlink:title="cymbium" id="ABBRID0ESAAI" xlink:type="simple">Cy</abbrev> = cymbium; E = embolus; <abbrev xmlns:xlink="http://www.w3.org/1999/xlink" xlink:title="fertilization duct" id="ABBRID0EWAAI" xlink:type="simple">Fd</abbrev> = fertilization duct; <abbrev xmlns:xlink="http://www.w3.org/1999/xlink" xlink:title="lateral branch of the MD" id="ABBRID0E1AAI" xlink:type="simple">Lb</abbrev> = lateral branch of the <abbrev xmlns:xlink="http://www.w3.org/1999/xlink" xlink:title="median duct of vulva" id="ABBRID0E5AAI" xlink:type="simple">MD</abbrev>; <abbrev xmlns:xlink="http://www.w3.org/1999/xlink" xlink:title="distal lobe of lateral branch" id="ABBRID0ECBAI" xlink:type="simple">Llb</abbrev> = distal lobe of lateral branch; <abbrev xmlns:xlink="http://www.w3.org/1999/xlink" xlink:title="median duct of vulva" id="ABBRID0EGBAI" xlink:type="simple">MD</abbrev> = median duct of vulva; <abbrev xmlns:xlink="http://www.w3.org/1999/xlink" xlink:title="palpal patella" id="ABBRID0EKBAI" xlink:type="simple">Pa</abbrev> = palpal patella; S = spermatheca; <abbrev xmlns:xlink="http://www.w3.org/1999/xlink" xlink:title="sperm duct" id="ABBRID0EOBAI" xlink:type="simple">Sd</abbrev> = sperm duct; <abbrev xmlns:xlink="http://www.w3.org/1999/xlink" xlink:title="palpal tibia" id="ABBRID0ESBAI" xlink:type="simple">Te</abbrev> = palpal tibia. Scale bars: 0.10 (<bold>A–D</bold>).</p></caption><graphic xmlns:xlink="http://www.w3.org/1999/xlink" xlink:href="zookeys-1130-167_article-91467__-g009.jpg" position="float" orientation="portrait" xlink:type="simple" id="oo_772122.jpg"><uri content-type="original_file" xlink:type="simple">https://binary.pensoft.net/fig/772122</uri></graphic></fig></tp:treatment-sec><tp:treatment-sec sec-type="redescription" id="SECID0E4BAI"><title>Redescription.</title><p><bold>Male</bold>: habitus as in Fig. <xref ref-type="fig" rid="F3">3C, F</xref>. Body yellow. Legs pale yellow. Carapace nearly round, cephalic area moderately elevated. Four vestigial eyes in diads. Chelicerae distinctly sclerotized and fused basally, concave at inner margins, with two promarginal teeth. Endites as long as wide. Labium rectangular, length ca equal to ⅓ of width, fused to sternum. Sternum flat, with sparse setae, truncated posteriorly. Femur I and II swollen retrolatero-basally, tiny serrations and granulations on surface. Patellae I–IV each with a distal-dorsal seta. Abdomen ovoid dorsally, higher than long, covered with sparse, grey, long setae, posterior expanded beyond spinnerets. Colulus absent. Somatic measurement: body length 0.56, carapace 0.28 long, 0.28 wide, 0.24 high; sternum 0.20 long, 0.24 wide; abdomen 0.32 long, 0.28 wide, 0.36 high; length of legs: I 1.18 (0.34, 0.14, 0.26, 0.14, 0.30), II 0.96 (0.28, 0.12, 0.18, 0.12, 0.26), III 0.80 (0.20, 0.10, 0.16, 0.10, 0.24), IV 0.98 (0.30, 0.12, 0.18, 0.16, 0.22); leg formula I-IV-II-III.</p><p><bold><italic>Palp</italic></bold>: small and weakly sclerotized. Femur slightly swollen distally, with a long seta at retrolateral base. Patella short, semilunar shaped. Tibia contracted proximally, broad distally. Cymbium transparent, with 7 retrolateral short and 2 dorsal long setae. Conductor sheet shaped, with two projections (<abbrev xmlns:xlink="http://www.w3.org/1999/xlink" xlink:title="anterior projection of conductor" id="ABBRID0EQCAI" xlink:type="simple">C1</abbrev> and <abbrev xmlns:xlink="http://www.w3.org/1999/xlink" xlink:title="posterior projection of conductor" id="ABBRID0EUCAI" xlink:type="simple">C2</abbrev>), <abbrev xmlns:xlink="http://www.w3.org/1999/xlink" xlink:title="anterior projection of conductor" id="ABBRID0EYCAI" xlink:type="simple">C1</abbrev> sharp, <abbrev xmlns:xlink="http://www.w3.org/1999/xlink" xlink:title="posterior projection of conductor" id="ABBRID0E3CAI" xlink:type="simple">C2</abbrev> lamellar, nearly invisible. Embolus short, needle shaped, posterior to conductor. <abbrev xmlns:xlink="http://www.w3.org/1999/xlink" xlink:title="sperm duct" id="ABBRID0EADAI" xlink:type="simple">Sd</abbrev> coiled ca 2 times inside bulb (Figs <xref ref-type="fig" rid="F6">6A, B</xref>, <xref ref-type="fig" rid="F9">9A, B</xref>).</p><p><bold>Female</bold>: habitus see Fig. <xref ref-type="fig" rid="F3">3I, L</xref>. Carapace darker yellow than abdomen. Palps absent, others as in male. Somatic measurements: body length 0.68, carapace 0.28 long, 0.28 wide, 0.24 high; sternum 0.20 long, 0.18 wide; abdomen 0.50 long, 0.52 wide, 0.52 high; length of legs: I 1.18 (0.36, 0.14, 0.24, 0.20, 0.24), II 1.08 (0.30, 0.14, 0.24, 0.18, 0.22), III 0.82 (0.18, 0.12, 0.16, 0.16, 0.20), IV 1.12 (0.30, 0.14, 0.26, 0.18, 0.24); leg formula I-IV-II-III.</p><p><bold><italic>Epigyne</italic></bold>: flat, without scape. Atrium ovoid, narrower than space between spermathecae. Spermathecae spherical, separated by ca 1.3× their diameter, obviously sclerotized (Figs <xref ref-type="fig" rid="F3">3L</xref>, <xref ref-type="fig" rid="F6">6C</xref>, <xref ref-type="fig" rid="F9">9C</xref>). Lateral branches diverging from <abbrev xmlns:xlink="http://www.w3.org/1999/xlink" xlink:title="median duct of vulva" id="ABBRID0EHEAI" xlink:type="simple">MD</abbrev>, forming Y-shape (Figs <xref ref-type="fig" rid="F6">6D, E</xref>, <xref ref-type="fig" rid="F9">9C, D</xref>), as wide as ⅓ of <abbrev xmlns:xlink="http://www.w3.org/1999/xlink" xlink:title="median duct of vulva" id="ABBRID0ETEAI" xlink:type="simple">MD</abbrev>, as long as <abbrev xmlns:xlink="http://www.w3.org/1999/xlink" xlink:title="median duct of vulva" id="ABBRID0EXEAI" xlink:type="simple">MD</abbrev> (Fig. <xref ref-type="fig" rid="F6">6E</xref>; <xref ref-type="bibr" rid="B28">Lin et al. 2013</xref>: figs 3, 4). Fertilization ducts very short, translucent, nearly invisible, <abbrev xmlns:xlink="http://www.w3.org/1999/xlink" xlink:title="distal lobe of lateral branch" id="ABBRID0EDFAI" xlink:type="simple">Llb</abbrev> appear as tiny bumps distally on lateral branches (Figs <xref ref-type="fig" rid="F6">6D, E</xref>, <xref ref-type="fig" rid="F9">9C, D</xref>).</p></tp:treatment-sec><tp:treatment-sec sec-type="natural history" id="SECID0EPFAI"><title>Natural history.</title><p>This species spins a small, flat circular web in the crevices of stalagmites or stalactites in caves.</p></tp:treatment-sec><tp:treatment-sec sec-type="distribution" id="SECID0EUFAI"><title>Distribution.</title><p>China (Guizhou) (Fig. <xref ref-type="fig" rid="F10">10</xref>).</p><fig id="F10" position="float" orientation="portrait"><object-id xmlns:xlink="http://www.w3.org/1999/xlink" content-type="doi" xlink:type="simple">10.3897/zookeys.1130.91467.figure10</object-id><object-id xmlns:xlink="http://www.w3.org/1999/xlink" content-type="arpha" xlink:type="simple">F16F629A-BA39-50DE-A81F-2969C3626476</object-id><label>Figure 10.</label><caption><p>Distribution records of three Chinese cave-dwelling <italic><tp:taxon-name><tp:taxon-name-part taxon-name-part-type="genus" reg="Anapistula">Anapistula</tp:taxon-name-part></tp:taxon-name></italic> species.</p></caption><graphic xmlns:xlink="http://www.w3.org/1999/xlink" xlink:href="zookeys-1130-167_article-91467__-g010.jpg" position="float" orientation="portrait" xlink:type="simple" id="oo_772123.jpg"><uri content-type="original_file" xlink:type="simple">https://binary.pensoft.net/fig/772123</uri></graphic></fig></tp:treatment-sec><tp:treatment-sec><!--Section generated to contain objects referenced in tp:taxon-treatment.--><fig id="F3" position="float" orientation="portrait"><object-id xmlns:xlink="http://www.w3.org/1999/xlink" content-type="doi" xlink:type="simple">10.3897/zookeys.1130.91467.figure3</object-id><object-id xmlns:xlink="http://www.w3.org/1999/xlink" content-type="arpha" xlink:type="simple">690218A0-B608-5AAB-AC7A-C67C0BD77A92</object-id><label>Figure 3.</label><caption><p><italic><tp:taxon-name><tp:taxon-name-part taxon-name-part-type="genus" reg="Anapistula">Anapistula</tp:taxon-name-part><tp:taxon-name-part taxon-name-part-type="species" reg="sanjiao">sanjiao</tp:taxon-name-part></tp:taxon-name></italic> sp. nov. (<bold>A, D, G, J</bold>), <italic><tp:taxon-name><tp:taxon-name-part taxon-name-part-type="genus" reg="Anapistula">Anapistula</tp:taxon-name-part><tp:taxon-name-part taxon-name-part-type="species" reg="walayaku">walayaku</tp:taxon-name-part></tp:taxon-name></italic> sp. nov. (<bold>B, E, H, K</bold>), and <italic><tp:taxon-name><tp:taxon-name-part taxon-name-part-type="genus" reg="Anapistula">Anapistula</tp:taxon-name-part><tp:taxon-name-part taxon-name-part-type="species" reg="panensis">panensis</tp:taxon-name-part></tp:taxon-name></italic> (<bold>C, F, I, L</bold>) <bold>A, C</bold> male habitus, dorsal <bold>D, F</bold> male habitus, ventral <bold>B</bold> male prosoma, dorsal <bold>E</bold> male prosoma, ventral <bold>G–I</bold> female habitus, dorsal <bold>J–L</bold> female habitus, ventral. Scale bars: 0.20 (<bold>A–L</bold>).</p></caption><graphic xmlns:xlink="http://www.w3.org/1999/xlink" xlink:href="zookeys-1130-167_article-91467__-g003.jpg" position="float" orientation="portrait" xlink:type="simple" id="oo_772116.jpg"><uri content-type="original_file" xlink:type="simple">https://binary.pensoft.net/fig/772116</uri></graphic></fig><fig id="F6" position="float" orientation="portrait"><object-id xmlns:xlink="http://www.w3.org/1999/xlink" content-type="doi" xlink:type="simple">10.3897/zookeys.1130.91467.figure6</object-id><object-id xmlns:xlink="http://www.w3.org/1999/xlink" content-type="arpha" xlink:type="simple">8523E6CD-F05F-5B18-930B-219BEF72078E</object-id><label>Figure 6.</label><caption><p><italic><tp:taxon-name><tp:taxon-name-part taxon-name-part-type="genus" reg="Anapistula">Anapistula</tp:taxon-name-part><tp:taxon-name-part taxon-name-part-type="species" reg="panensis">panensis</tp:taxon-name-part></tp:taxon-name></italic><bold>A</bold> male palp, prolateral <bold>B</bold> male palp, retrolateral <bold>C</bold> epigyne, ventral <bold>D</bold> vulva, ventral <bold>E</bold> vulva, dorsal. Abbreviations: A = epigynal atrium; <abbrev xmlns:xlink="http://www.w3.org/1999/xlink" xlink:title="conductor" id="ABBRID0EPJBG" xlink:type="simple">Co</abbrev> = conductor; <abbrev xmlns:xlink="http://www.w3.org/1999/xlink" xlink:title="anterior projection of conductor" id="ABBRID0ETJBG" xlink:type="simple">C1</abbrev> = anterior projection of conductor; <abbrev xmlns:xlink="http://www.w3.org/1999/xlink" xlink:title="posterior projection of conductor" id="ABBRID0EXJBG" xlink:type="simple">C2</abbrev> = posterior projection of conductor; <abbrev xmlns:xlink="http://www.w3.org/1999/xlink" xlink:title="cymbium" id="ABBRID0E2JBG" xlink:type="simple">Cy</abbrev> = cymbium; E = embolus; <abbrev xmlns:xlink="http://www.w3.org/1999/xlink" xlink:title="fertilization duct" id="ABBRID0E6JBG" xlink:type="simple">Fd</abbrev> = fertilization duct; <abbrev xmlns:xlink="http://www.w3.org/1999/xlink" xlink:title="lateral branch of the MD" id="ABBRID0EDKBG" xlink:type="simple">Lb</abbrev> = lateral branch of the <abbrev xmlns:xlink="http://www.w3.org/1999/xlink" xlink:title="median duct of vulva" id="ABBRID0EHKBG" xlink:type="simple">MD</abbrev>; <abbrev xmlns:xlink="http://www.w3.org/1999/xlink" xlink:title="distal lobe of lateral branch" id="ABBRID0ELKBG" xlink:type="simple">Llb</abbrev> = distal lobe of lateral branch; <abbrev xmlns:xlink="http://www.w3.org/1999/xlink" xlink:title="median duct of vulva" id="ABBRID0EPKBG" xlink:type="simple">MD</abbrev> = median duct of vulva; <abbrev xmlns:xlink="http://www.w3.org/1999/xlink" xlink:title="palpal patella" id="ABBRID0ETKBG" xlink:type="simple">Pa</abbrev> = palpal patella; S = spermatheca; <abbrev xmlns:xlink="http://www.w3.org/1999/xlink" xlink:title="sperm duct" id="ABBRID0EXKBG" xlink:type="simple">Sd</abbrev> = sperm duct; <abbrev xmlns:xlink="http://www.w3.org/1999/xlink" xlink:title="palpal tibia" id="ABBRID0E2KBG" xlink:type="simple">Te</abbrev> = palpal tibia. Scale bars: 0.10 (<bold>A–E</bold>).</p></caption><graphic xmlns:xlink="http://www.w3.org/1999/xlink" xlink:href="zookeys-1130-167_article-91467__-g006.jpg" position="float" orientation="portrait" xlink:type="simple" id="oo_772119.jpg"><uri content-type="original_file" xlink:type="simple">https://binary.pensoft.net/fig/772119</uri></graphic></fig><table-wrap id="T2" position="float" orientation="portrait"><label>Table 2.</label><caption><p>GenBank accession numbers for new DNA sequence data from three <italic><tp:taxon-name><tp:taxon-name-part taxon-name-part-type="genus" reg="Anapistula">Anapistula</tp:taxon-name-part></tp:taxon-name></italic> species.</p></caption><table id="TID0EY6BG" rules="all"><tbody><tr><th rowspan="1" colspan="1">Species</th><th rowspan="1" colspan="1">Identifier</th><th rowspan="1" colspan="1">Sex/Stage</th><th rowspan="1" colspan="1">16S</th><th rowspan="1" colspan="1">18S</th><th rowspan="1" colspan="1">28S</th><th rowspan="1" colspan="1">COI</th><th rowspan="1" colspan="1">H3</th></tr><tr><td rowspan="2" colspan="1">
                  <italic>
                    <tp:taxon-name><tp:taxon-name-part taxon-name-part-type="genus" reg="Anapistula">Anapistula</tp:taxon-name-part><tp:taxon-name-part taxon-name-part-type="species" reg="panensis">panensis</tp:taxon-name-part></tp:taxon-name>
                  </italic>
                </td><td rowspan="1" colspan="1">HA020</td><td rowspan="1" colspan="1">♀/adult</td><td rowspan="1" colspan="1">–</td><td rowspan="1" colspan="1" style="color: #152959">
                  <ext-link xmlns:xlink="http://www.w3.org/1999/xlink" ext-link-type="gen" xlink:href="OP120815" xlink:type="simple">OP120815</ext-link>
                </td><td rowspan="1" colspan="1" style="color: #152959">
                  <ext-link xmlns:xlink="http://www.w3.org/1999/xlink" ext-link-type="gen" xlink:href="OP120929" xlink:type="simple">OP120929</ext-link>
                </td><td rowspan="1" colspan="1" style="color: #152959">
                  <ext-link xmlns:xlink="http://www.w3.org/1999/xlink" ext-link-type="gen" xlink:href="OP117477" xlink:type="simple">OP117477</ext-link>
                </td><td rowspan="1" colspan="1" style="color: #152959">
                  <ext-link xmlns:xlink="http://www.w3.org/1999/xlink" ext-link-type="gen" xlink:href="OP131579" xlink:type="simple">OP131579</ext-link>
                </td></tr><tr><td rowspan="1" colspan="1">HA020</td><td rowspan="1" colspan="1">♂/juvenile</td><td rowspan="1" colspan="1">–</td><td rowspan="1" colspan="1" style="color: #152959">
                  <ext-link xmlns:xlink="http://www.w3.org/1999/xlink" ext-link-type="gen" xlink:href="OP120816" xlink:type="simple">OP120816</ext-link>
                </td><td rowspan="1" colspan="1" style="color: #152959">
                  <ext-link xmlns:xlink="http://www.w3.org/1999/xlink" ext-link-type="gen" xlink:href="OP120930" xlink:type="simple">OP120930</ext-link>
                </td><td rowspan="1" colspan="1" style="color: #152959">
                  <ext-link xmlns:xlink="http://www.w3.org/1999/xlink" ext-link-type="gen" xlink:href="OP117478" xlink:type="simple">OP117478</ext-link>
                </td><td rowspan="1" colspan="1" style="color: #152959">
                  <ext-link xmlns:xlink="http://www.w3.org/1999/xlink" ext-link-type="gen" xlink:href="OP131580" xlink:type="simple">OP131580</ext-link>
                </td></tr><tr><td rowspan="2" colspan="1"><italic><tp:taxon-name><tp:taxon-name-part taxon-name-part-type="genus" reg="Anapistula">Anapistula</tp:taxon-name-part><tp:taxon-name-part taxon-name-part-type="species" reg="sanjiao">sanjiao</tp:taxon-name-part></tp:taxon-name></italic> sp. nov.</td><td rowspan="1" colspan="1">HA125</td><td rowspan="1" colspan="1">♂/adult</td><td rowspan="1" colspan="1">–</td><td rowspan="1" colspan="1" style="color: #152959">
                  <ext-link xmlns:xlink="http://www.w3.org/1999/xlink" ext-link-type="gen" xlink:href="OP120819" xlink:type="simple">OP120819</ext-link>
                </td><td rowspan="1" colspan="1" style="color: #152959">
                  <ext-link xmlns:xlink="http://www.w3.org/1999/xlink" ext-link-type="gen" xlink:href="OP120933" xlink:type="simple">OP120933</ext-link>
                </td><td rowspan="1" colspan="1" style="color: #152959">
                  <ext-link xmlns:xlink="http://www.w3.org/1999/xlink" ext-link-type="gen" xlink:href="OP117481" xlink:type="simple">OP117481</ext-link>
                </td><td rowspan="1" colspan="1" style="color: #152959">
                  <ext-link xmlns:xlink="http://www.w3.org/1999/xlink" ext-link-type="gen" xlink:href="OP131583" xlink:type="simple">OP131583</ext-link>
                </td></tr><tr><td rowspan="1" colspan="1">HA125</td><td rowspan="1" colspan="1">♀/adult</td><td rowspan="1" colspan="1">–</td><td rowspan="1" colspan="1" style="color: #152959">
                  <ext-link xmlns:xlink="http://www.w3.org/1999/xlink" ext-link-type="gen" xlink:href="OP120818" xlink:type="simple">OP120818</ext-link>
                </td><td rowspan="1" colspan="1" style="color: #152959">
                  <ext-link xmlns:xlink="http://www.w3.org/1999/xlink" ext-link-type="gen" xlink:href="OP120932" xlink:type="simple">OP120932</ext-link>
                </td><td rowspan="1" colspan="1" style="color: #152959">
                  <ext-link xmlns:xlink="http://www.w3.org/1999/xlink" ext-link-type="gen" xlink:href="OP117480" xlink:type="simple">OP117480</ext-link>
                </td><td rowspan="1" colspan="1" style="color: #152959">
                  <ext-link xmlns:xlink="http://www.w3.org/1999/xlink" ext-link-type="gen" xlink:href="OP131582" xlink:type="simple">OP131582</ext-link>
                </td></tr><tr><td rowspan="4" colspan="1"><italic><tp:taxon-name><tp:taxon-name-part taxon-name-part-type="genus" reg="Anapistula">Anapistula</tp:taxon-name-part><tp:taxon-name-part taxon-name-part-type="species" reg="walayaku">walayaku</tp:taxon-name-part></tp:taxon-name></italic> sp. nov.</td><td rowspan="1" colspan="1">HA138</td><td rowspan="1" colspan="1">♂/adult</td><td rowspan="1" colspan="1" style="color: #152959">
                  <ext-link xmlns:xlink="http://www.w3.org/1999/xlink" ext-link-type="gen" xlink:href="OP133563" xlink:type="simple">OP133563</ext-link>
                </td><td rowspan="1" colspan="1" style="color: #152959">
                  <ext-link xmlns:xlink="http://www.w3.org/1999/xlink" ext-link-type="gen" xlink:href="OP120822" xlink:type="simple">OP120822</ext-link>
                </td><td rowspan="1" colspan="1" style="color: #152959">
                  <ext-link xmlns:xlink="http://www.w3.org/1999/xlink" ext-link-type="gen" xlink:href="OP120936" xlink:type="simple">OP120936</ext-link>
                </td><td rowspan="1" colspan="1" style="color: #152959">
                  <ext-link xmlns:xlink="http://www.w3.org/1999/xlink" ext-link-type="gen" xlink:href="OP117484" xlink:type="simple">OP117484</ext-link>
                </td><td rowspan="1" colspan="1" style="color: #152959">
                  <ext-link xmlns:xlink="http://www.w3.org/1999/xlink" ext-link-type="gen" xlink:href="OP131586" xlink:type="simple">OP131586</ext-link>
                </td></tr><tr><td rowspan="1" colspan="1">HA138</td><td rowspan="1" colspan="1">♀/adult</td><td rowspan="1" colspan="1">–</td><td rowspan="1" colspan="1" style="color: #152959">
                  <ext-link xmlns:xlink="http://www.w3.org/1999/xlink" ext-link-type="gen" xlink:href="OP120820" xlink:type="simple">OP120820</ext-link>
                </td><td rowspan="1" colspan="1" style="color: #152959">
                  <ext-link xmlns:xlink="http://www.w3.org/1999/xlink" ext-link-type="gen" xlink:href="OP120934" xlink:type="simple">OP120934</ext-link>
                </td><td rowspan="1" colspan="1" style="color: #152959">
                  <ext-link xmlns:xlink="http://www.w3.org/1999/xlink" ext-link-type="gen" xlink:href="OP117482" xlink:type="simple">OP117482</ext-link>
                </td><td rowspan="1" colspan="1" style="color: #152959">
                  <ext-link xmlns:xlink="http://www.w3.org/1999/xlink" ext-link-type="gen" xlink:href="OP131584" xlink:type="simple">OP131584</ext-link>
                </td></tr><tr><td rowspan="1" colspan="1">HA138</td><td rowspan="1" colspan="1">♀/juvenile</td><td rowspan="1" colspan="1" style="color: #152959">
                  <ext-link xmlns:xlink="http://www.w3.org/1999/xlink" ext-link-type="gen" xlink:href="OP133562" xlink:type="simple">OP133562</ext-link>
                </td><td rowspan="1" colspan="1" style="color: #152959">
                  <ext-link xmlns:xlink="http://www.w3.org/1999/xlink" ext-link-type="gen" xlink:href="OP120821" xlink:type="simple">OP120821</ext-link>
                </td><td rowspan="1" colspan="1" style="color: #152959">
                  <ext-link xmlns:xlink="http://www.w3.org/1999/xlink" ext-link-type="gen" xlink:href="OP120935" xlink:type="simple">OP120935</ext-link>
                </td><td rowspan="1" colspan="1" style="color: #152959">
                  <ext-link xmlns:xlink="http://www.w3.org/1999/xlink" ext-link-type="gen" xlink:href="OP117483" xlink:type="simple">OP117483</ext-link>
                </td><td rowspan="1" colspan="1" style="color: #152959">
                  <ext-link xmlns:xlink="http://www.w3.org/1999/xlink" ext-link-type="gen" xlink:href="OP131585" xlink:type="simple">OP131585</ext-link>
                </td></tr><tr><td rowspan="1" colspan="1">HA106</td><td rowspan="1" colspan="1">♀/adult</td><td rowspan="1" colspan="1" style="color: #152959">
                  <ext-link xmlns:xlink="http://www.w3.org/1999/xlink" ext-link-type="gen" xlink:href="OP133561" xlink:type="simple">OP133561</ext-link>
                </td><td rowspan="1" colspan="1" style="color: #152959">
                  <ext-link xmlns:xlink="http://www.w3.org/1999/xlink" ext-link-type="gen" xlink:href="OP120817" xlink:type="simple">OP120817</ext-link>
                </td><td rowspan="1" colspan="1" style="color: #152959">
                  <ext-link xmlns:xlink="http://www.w3.org/1999/xlink" ext-link-type="gen" xlink:href="OP120931" xlink:type="simple">OP120931</ext-link>
                </td><td rowspan="1" colspan="1" style="color: #152959">
                  <ext-link xmlns:xlink="http://www.w3.org/1999/xlink" ext-link-type="gen" xlink:href="OP117479" xlink:type="simple">OP117479</ext-link>
                </td><td rowspan="1" colspan="1" style="color: #152959">
                  <ext-link xmlns:xlink="http://www.w3.org/1999/xlink" ext-link-type="gen" xlink:href="OP131581" xlink:type="simple">OP131581</ext-link>
                </td></tr></tbody></table></table-wrap></tp:treatment-sec><ref-list><ref id="B28"><mixed-citation xmlns:xlink="http://www.w3.org/1999/xlink" xlink:type="simple"><person-group><name name-style="western"><surname>Lin</surname><given-names>Y</given-names></name><name name-style="western"><surname>Tao</surname><given-names>Y</given-names></name><name name-style="western"><surname>Li</surname><given-names>S</given-names></name></person-group> (<year>2013</year>) <article-title>Two new species of the genus <italic><tp:taxon-name><tp:taxon-name-part taxon-name-part-type="genus">Anapistula</tp:taxon-name-part></tp:taxon-name></italic> (<tp:taxon-name><tp:taxon-name-part taxon-name-part-type="order">Araneae</tp:taxon-name-part></tp:taxon-name>, <tp:taxon-name><tp:taxon-name-part taxon-name-part-type="family">Symphytognathidae</tp:taxon-name-part></tp:taxon-name>) from southern China.</article-title><source>Acta Zootaxonomica Sinica</source><volume>38</volume>: <fpage>53</fpage>–<lpage>58</lpage>.</mixed-citation></ref><ref id="B39"><mixed-citation xmlns:xlink="http://www.w3.org/1999/xlink" xlink:type="simple"><person-group><name name-style="western"><surname>Rivera-Quiroz</surname><given-names>FA</given-names></name><name name-style="western"><surname>Petcharad</surname><given-names>B</given-names></name><name name-style="western"><surname>Miller</surname><given-names>JA</given-names></name></person-group> (<year>2021</year>) <article-title>First records and three new species of the family <tp:taxon-name><tp:taxon-name-part taxon-name-part-type="family">Symphytognathidae</tp:taxon-name-part></tp:taxon-name> (<tp:taxon-name><tp:taxon-name-part taxon-name-part-type="class">Arachnida</tp:taxon-name-part></tp:taxon-name>, <tp:taxon-name><tp:taxon-name-part taxon-name-part-type="order">Araneae</tp:taxon-name-part></tp:taxon-name>) from Thailand, and the circumscription of the genus <italic><tp:taxon-name><tp:taxon-name-part taxon-name-part-type="genus">Crassignatha</tp:taxon-name-part></tp:taxon-name></italic> Wunderlich, 1995.</article-title><source>ZooKeys</source><volume>1012</volume>: <fpage>21</fpage>–<lpage>53</lpage>. <ext-link xlink:href="10.3897/zookeys.1012.57047" ext-link-type="doi" xlink:type="simple">https://doi.org/10.3897/zookeys.1012.57047</ext-link></mixed-citation></ref><ref id="B13"><mixed-citation xmlns:xlink="http://www.w3.org/1999/xlink" xlink:type="simple"><person-group><name name-style="western"><surname>Forster</surname><given-names>RR</given-names></name><name name-style="western"><surname>Platnick</surname><given-names>NI</given-names></name></person-group> (<year>1977</year>) <article-title>A review of the spider family <tp:taxon-name><tp:taxon-name-part taxon-name-part-type="family">Symphytognathidae</tp:taxon-name-part></tp:taxon-name> (<tp:taxon-name><tp:taxon-name-part taxon-name-part-type="class">Arachnida</tp:taxon-name-part></tp:taxon-name>, <tp:taxon-name><tp:taxon-name-part taxon-name-part-type="order">Araneae</tp:taxon-name-part></tp:taxon-name>).</article-title><source>American Museum Novitates</source><volume>2619</volume>: <fpage>1</fpage>–<lpage>29</lpage>.</mixed-citation></ref><ref id="B18"><mixed-citation xmlns:xlink="http://www.w3.org/1999/xlink" xlink:type="simple"><person-group><name name-style="western"><surname>Harvey</surname><given-names>MS</given-names></name></person-group> (<year>1998</year>) <article-title>A review of the Australasian species of <italic><tp:taxon-name><tp:taxon-name-part taxon-name-part-type="genus">Anapistula</tp:taxon-name-part></tp:taxon-name></italic> Gertsch (<tp:taxon-name><tp:taxon-name-part taxon-name-part-type="order">Araneae</tp:taxon-name-part></tp:taxon-name>: <tp:taxon-name><tp:taxon-name-part taxon-name-part-type="family">Symphytognathidae</tp:taxon-name-part></tp:taxon-name>).</article-title><source>Records of the Western Australian Museum</source><volume>19</volume>: <fpage>111</fpage>–<lpage>120</lpage>.</mixed-citation></ref><ref id="B7"><mixed-citation xmlns:xlink="http://www.w3.org/1999/xlink" xlink:type="simple"><person-group><name name-style="western"><surname>Dupérré</surname><given-names>N</given-names></name><name name-style="western"><surname>Tapia</surname><given-names>E</given-names></name></person-group> (<year>2017</year>) <article-title>On some minuscule spiders (<tp:taxon-name><tp:taxon-name-part taxon-name-part-type="order">Araneae</tp:taxon-name-part></tp:taxon-name>: <tp:taxon-name><tp:taxon-name-part taxon-name-part-type="family">Theridiosomatidae</tp:taxon-name-part></tp:taxon-name>, <tp:taxon-name><tp:taxon-name-part taxon-name-part-type="family">Symphytognathidae</tp:taxon-name-part></tp:taxon-name>) from the Chocó region of Ecuador with the description of ten new species.</article-title><source>Zootaxa</source><volume>4341</volume>(<issue>3</issue>): <fpage>375</fpage>–<lpage>399</lpage>. <ext-link xlink:href="10.11646/zootaxa.4341.3.3" ext-link-type="doi" xlink:type="simple">https://doi.org/10.11646/zootaxa.4341.3.3</ext-link></mixed-citation></ref></ref-list></tp:taxon-treatment>
